# Supplementary material for: Green Tea Seed Isolated Saponins Exerts Antibacterial Effects against Various Strains of Gram Positive and Gram Negative Bacteria, a Comprehensive Study In Vitro and In Vivo
Source: Evid Based Complement Alternat Med. 2018 Nov 26;2018:3486106. doi: 10.1155/2018/3486106 (PMC6287149; doi:10.1155/2018/3486106)
Supplement: Supplementary Materials — HPLC-Ms (Excel Files) and NMR data (PDF File) of the green tea seed saponins used in this study. 1: toxicity determination of saponins. Cells viability under various concentrations of green tea seed extracted saponins mixture using various cell lines and chickens. 2: NMR data of the green tea seed isolated saponins. 3: HPLC-MS full scan data of the green tea seed extracted saponins mixture compared to standard. 4: detection of various saponins in the green tea seed extracted saponins mixture by HPLC-MS analysis. [file 3486106.f1.zip]

Archive with 5 entries (4 files):
- 3486106.f1/
- 3486106.f1/HPLC-MS analysis of saponins mixture.xlsx
- 3486106.f1/HPLC-MS full scan of saponins mixture.xlsx
- 3486106.f1/NMR- data of isolated saponins.pdf
- 3486106.f1/Toxicity determination of saponins.pdf
