# Supplementary material for: Green Tea Seed Isolated Saponins Exerts Antibacterial Effects against Various Strains of Gram Positive and Gram Negative Bacteria, a Comprehensive Study In Vitro and In Vivo
Source: Evid Based Complement Alternat Med. 2018 Nov 26;2018:3486106. doi: 10.1155/2018/3486106 (PMC6287149; doi:10.1155/2018/3486106)
Supplement: Supplementary Materials — HPLC-Ms (Excel Files) and NMR data (PDF File) of the green tea seed saponins used in this study. 1: toxicity determination of saponins. Cells viability under various concentrations of green tea seed extracted saponins mixture using various cell lines and chickens. 2: NMR data of the green tea seed isolated saponins. 3: HPLC-MS full scan data of the green tea seed extracted saponins mixture compared to standard. 4: detection of various saponins in the green tea seed extracted saponins mixture by HPLC-MS analysis. [file 3486106.f1.zip › 3486106.f1/HPLC-MS analysis of saponins mixture.xlsx]

## Sheet: Sheet1
SPECTRUM - MS											SPECTRUM - MS
Acid-hydrolyzed-saponin.RAW											tea_saponin.raw
- c ESI sid=10.00 Q1MS [500.000-1500.000]											- c ESI sid=10.00 Q1MS [500.000-1500.000]
Scan #: 1397-4047											Scan #: 2202-3114
RT: 12.44-36.06											RT: 19.62-27.74
AV: 2651											AV: 913
m/z	Intensity	Relative									m/z	Intensity	Relative
500.074	0.4	0									500.494	276.2	0.23
500.741	1140.2	1.77									501.151	456.6	0.38
501.803	716.4	1.11			Percentage composition of the saponins mixture						502.168	286.9	0.24
502.81	926.9	1.44			Theasaponin E3 (25%)						503.143	303.3	0.25
503.662	366.6	0.57			Theasaponin E1(24%)						503.819	40.2	0.03
504.537	602.2	0.93			Theasaponin C (19%)						504.439	170.8	0.14
505.142	554.4	0.86			Assamsaponin B (10%)						505.188	195.2	0.16
506.029	534.5	0.83			Theasaponin A1(5%)						506.314	209.5	0.17
506.824	596.9	0.92			Assamsaponin A (4%)						507.098	163	0.13
507.525	411	0.64			Theasaponin A3 (2%)						507.894	137.1	0.11
508.451	716.7	1.11									508.677	220.3	0.18
509.158	763.1	1.18									509.312	162.9	0.13
510.114	706.4	1.09									510.253	228.1	0.19
510.985	751.4	1.16									511.21	237.3	0.2
511.796	430.2	0.67									511.761	5.8	0
512.693	767.6	1.19									512.311	157.3	0.13
513.224	653.2	1.01									512.964	246.6	0.2
514.143	513.8	0.8									513.721	143.5	0.12
514.974	1213.8	1.88									514.723	271.5	0.22
515.955	653.2	1.01									515.382	193.8	0.16
516.89	820	1.27									516.361	45.9	0.04
517.625	368.6	0.57									516.946	403.5	0.33
518.579	694.6	1.08									517.993	261.9	0.22
519.208	623.6	0.97									519.125	260.2	0.21
520.154	809.4	1.25									520.214	190.2	0.16
520.967	823.9	1.28									521.048	293.8	0.24
521.917	535.4	0.83									522.033	143.6	0.12
522.965	1715.3	2.66									523.028	463.7	0.38
523.643	649.6	1.01									523.555	1.6	0
524.502	960.9	1.49									524.123	297.7	0.25
525.225	741.4	1.15									525.086	266.2	0.22
526.334	805.2	1.25									525.947	109.9	0.09
527.113	1235.3	1.91									526.949	279.7	0.23
528.158	777.4	1.2									527.987	117.7	0.1
529.04	901.1	1.4									528.977	348.7	0.29
529.958	558	0.86									529.791	119.8	0.1
530.968	1231.4	1.91									530.643	278.1	0.23
532.065	746.9	1.16									531.229	192.2	0.16
533.048	1106	1.71									531.992	150.5	0.12
533.967	601.4	0.93									532.925	288.4	0.24
535.069	1602.8	2.48									533.574	90.5	0.07
536.204	885.2	1.37									534.373	148.8	0.12
537.166	755.1	1.17									535.114	216.8	0.18
538.25	823.7	1.28									536.177	193.6	0.16
539.127	1619.5	2.51									537.125	262.9	0.22
540.213	929.9	1.44									538.128	190.3	0.16
541.1	1350.2	2.09									539.018	246.6	0.2
541.75	372.8	0.58									539.902	137.4	0.11
542.673	1175.3	1.82									540.859	310.2	0.26
543.678	770.1	1.19									541.505	1.3	0
544.304	2.2	0									542.014	149.1	0.12
544.879	1258.5	1.95									543.026	268.9	0.22
545.999	778.8	1.21									543.889	165	0.14
547.024	880.5	1.36									545.08	649.3	0.53
548.14	571.9	0.89									545.907	238.1	0.2
549.16	4816.1	7.46									546.636	260.2	0.21
550.207	1816.5	2.81									547.245	527.6	0.43
551.134	3119.3	4.83									548.224	297.3	0.24
552.146	1227.5	1.9									549.055	233.4	0.19
552.931	665.5	1.03									549.893	121.4	0.1
553.663	408.5	0.63									550.606	150.5	0.12
554.586	552.3	0.86									551.224	194.5	0.16
555.285	441.7	0.68									552.106	123.4	0.1
556.172	472.2	0.73									552.847	157.4	0.13
556.928	779.8	1.21									553.657	140.5	0.12
557.942	590.5	0.91									554.555	148.4	0.12
558.906	1194.4	1.85									555.194	204.6	0.17
559.846	666.6	1.03									555.895	86.4	0.07
560.813	890.8	1.38									556.83	232.2	0.19
561.53	465.8	0.72									557.603	79.8	0.07
562.495	753.3	1.17									558.29	107.7	0.09
563.299	646.9	1									559.052	189.1	0.16
563.907	0.7	0									559.808	111.5	0.09
564.535	861.8	1.34									560.634	184.3	0.15
565.467	547.7	0.85									561.321	197.9	0.16
566.374	817.7	1.27									562.229	145	0.12
567.192	666.4	1.03									563.145	610.6	0.5
568.123	549.7	0.85									564.167	287.5	0.24
568.977	868.1	1.34									565.14	223.8	0.18
569.86	449	0.7									565.827	0.3	0
570.825	937.3	1.45									566.391	206.8	0.17
571.687	428.7	0.66									567.187	207	0.17
572.522	731.5	1.13									568.014	150.3	0.12
573.218	700.3	1.08									568.939	226.5	0.19
574.249	847	1.31									569.925	160.4	0.13
575.124	704.8	1.09									570.536	2.2	0
576.059	508.8	0.79									571.063	398.2	0.33
577.004	858.7	1.33									572.019	172	0.14
577.891	447.3	0.69									572.946	273.8	0.23
578.424	0.4	0									573.974	153.8	0.13
579.005	1696.4	2.63									575.004	231.2	0.19
580.166	989.3	1.53									575.909	80.5	0.07
581.041	1142.9	1.77									576.919	294.5	0.24
581.86	493.2	0.76									578.034	160.5	0.13
582.662	765.7	1.19									578.953	248.4	0.2
583.286	667.4	1.03									579.759	134.7	0.11
584.341	782.6	1.21									580.567	128.1	0.11
585.145	894.7	1.39									581.211	171.2	0.14
586.175	689.5	1.07									581.771	82	0.07
587.127	1125	1.74									582.583	167.8	0.14
588.154	758.6	1.18									583.407	132.3	0.11
589.05	774.7	1.2									584.415	125.1	0.1
590.047	565.1	0.88									585.154	153.7	0.13
591.071	1787.9	2.77									586.076	151.8	0.12
592.103	959.9	1.49									586.956	161.7	0.13
593.096	1404.3	2.18									587.998	119.6	0.1
594.161	971.3	1.5									589.007	185.2	0.15
595.116	1085.8	1.68									589.987	89.8	0.07
596.142	668.1	1.04									590.987	273	0.22
597.107	968.2	1.5									591.636	143.2	0.12
598.187	753.2	1.17									592.703	283.8	0.23
599.032	1183.3	1.83									593.573	122.7	0.1
599.902	588	0.91									594.446	170.3	0.14
600.842	894.9	1.39									595.231	144.8	0.12
601.599	481.1	0.75									596.246	172	0.14
602.459	637.6	0.99									597.271	182.9	0.15
603.16	823.2	1.28									598.268	136.5	0.11
604.153	630.8	0.98									599.132	151.6	0.12
605.039	860.2	1.33									600.226	120.1	0.1
606.006	611.9	0.95									601.142	138.8	0.11
606.949	1017.4	1.58									602.07	79.1	0.07
607.732	523.6	0.81									602.836	113.7	0.09
608.644	801	1.24									603.413	95.7	0.08
609.326	601.7	0.93									604.404	169.2	0.14
610.175	621.8	0.96									605.295	147	0.12
610.995	629.5	0.98									606.24	109.5	0.09
611.678	363.4	0.56									606.922	140.6	0.12
612.565	629.3	0.97									607.857	98.1	0.08
613.181	612.4	0.95									608.933	198.7	0.16
614.069	547.4	0.85									609.891	114	0.09
615.013	917.6	1.42									610.809	161.3	0.13
615.938	562.8	0.87									611.443	65.5	0.05
616.473	3.3	0.01									611.999	0.7	0
617.066	2548.6	3.95									612.523	168.9	0.14
617.763	658.7	1.02									613.362	162.7	0.13
618.404	947.5	1.47									614.237	103.2	0.08
619.184	1028.5	1.59									615.093	149.6	0.12
619.97	516.4	0.8									615.982	85.8	0.07
621.093	3290.4	5.1									616.907	124.9	0.1
621.739	4	0.01									617.589	97.8	0.08
622.245	1587	2.46									618.3	52.6	0.04
623.181	3378.2	5.23									618.974	138.8	0.11
623.705	0.1	0									620.083	113.3	0.09
624.222	1548.1	2.4									621.112	151.3	0.12
625.12	1223.8	1.9									622.077	110.4	0.09
625.945	607.5	0.94									623.034	116.5	0.1
626.91	814.3	1.26									623.826	72	0.06
627.924	540.4	0.84									624.813	148	0.12
628.936	851	1.32									625.836	114.5	0.09
629.997	653.4	1.01									626.995	169.9	0.14
631.171	16608.3	25.73									627.999	116.5	0.1
631.688	0	0									628.972	154.5	0.13
632.242	5903.6	9.15									629.953	98.6	0.08
633.19	10905.4	16.9									631.047	205.4	0.17
634.237	4070.4	6.31									631.947	74	0.06
635.21	1457.6	2.26									632.717	102.1	0.08
635.934	482.4	0.75									633.392	127.1	0.1
636.766	893.6	1.38									634.571	187.6	0.15
637.426	515.3	0.8									635.409	108.4	0.09
638.238	538.6	0.83									636.274	108.8	0.09
639.092	813.3	1.26									637.2	176.7	0.15
640.154	636	0.99									638.19	122.8	0.1
641.079	630	0.98									639.067	164.5	0.14
642.083	484.2	0.75									640.131	89.1	0.07
642.975	691.1	1.07									641.119	143.4	0.12
643.816	556.9	0.86									642.144	121.3	0.1
644.806	1295	2.01									642.661	0.1	0
645.619	796.4	1.23									643.246	138.4	0.11
646.744	1479.3	2.29									644.272	180.1	0.15
647.39	2.7	0									645.011	108.7	0.09
647.938	1060.2	1.64									645.769	94.5	0.08
648.996	1054.1	1.63									646.28	1.5	0
649.992	682.5	1.06									646.789	153.7	0.13
650.931	1191.8	1.85									647.623	105.3	0.09
651.68	612.4	0.95									648.644	127.5	0.1
652.7	1246.2	1.93									649.56	144.6	0.12
653.631	901.3	1.4									650.382	124.8	0.1
654.707	857.6	1.33									651.133	120	0.1
655.559	515.2	0.8									651.924	47.3	0.04
656.503	650.1	1.01									652.507	131.3	0.11
657.185	627.8	0.97									653.201	181.3	0.15
658.054	523.2	0.81									653.934	159	0.13
659.043	1364.3	2.11									654.597	108.5	0.09
659.995	864.5	1.34									655.269	100.7	0.08
660.572	0.1	0									656.133	111.5	0.09
661.091	2820.3	4.37									656.885	141.7	0.12
662.086	1600	2.48									657.851	118.8	0.1
662.953	1531.8	2.37									659.001	146.8	0.12
663.506	593.8	0.92									660.063	104.5	0.09
664.281	758.3	1.17									661.038	171.5	0.14
665.09	1724.4	2.67									662.139	208.8	0.17
666.058	1020.3	1.58									663.173	201.7	0.17
667.014	1574.2	2.44									663.817	3	0
667.976	853.3	1.32									664.382	191.4	0.16
668.945	1041.5	1.61									665.354	153.5	0.13
669.847	667.7	1.03									666.33	127.8	0.11
670.876	1348.4	2.09									667.177	146.8	0.12
671.679	662.3	1.03									668.174	93	0.08
672.665	1092.1	1.69									669.031	108.5	0.09
673.288	1881.4	2.91									670.117	124.6	0.1
674.069	26.7	0.04									671.195	147.1	0.12
674.639	2593.5	4.02									672.219	107.7	0.09
675.31	2486.6	3.85									673.095	159	0.13
675.962	4.9	0.01									673.924	97.8	0.08
676.533	2217.4	3.44									674.73	150.9	0.12
677.387	971.5	1.51									675.539	137.6	0.11
678.29	789.3	1.22									676.481	130.1	0.11
679.16	4640.7	7.19									677.393	125.1	0.1
680.185	2207.5	3.42									678.399	93.8	0.08
681.074	2390.9	3.7									679.328	133	0.11
682.042	1144	1.77									680.019	60.9	0.05
682.868	868.7	1.35									680.807	128.7	0.11
683.607	565.4	0.88									681.592	97.7	0.08
684.242	2.2	0									682.389	106	0.09
684.798	1215.6	1.88									683.193	115.5	0.1
685.705	711.3	1.1									683.99	77.4	0.06
686.763	967.8	1.5									684.923	111	0.09
687.316	0.7	0									685.92	136	0.11
687.836	1072.1	1.66									686.983	145.2	0.12
688.459	1205	1.87									688.143	261.4	0.22
689.239	1196	1.85									688.985	165.4	0.14
690.207	3150.7	4.88									690.134	555.5	0.46
691.135	2376.2	3.68									690.912	270.7	0.22
692.124	1123.1	1.74									691.474	8.5	0.01
693.086	1003.4	1.55									692.013	275.4	0.23
694.006	563.1	0.87									692.784	36	0.03
694.794	823.9	1.28									693.4	140.6	0.12
695.387	706.3	1.09									694.331	79.3	0.07
696.235	680.3	1.05									695.099	165.8	0.14
697.084	973.7	1.51									695.958	111.5	0.09
697.971	635.9	0.99									696.775	128.6	0.11
699.035	2603.5	4.03									697.557	107.3	0.09
699.99	1291.5	2									698.427	100.4	0.08
700.631	820	1.27									699.111	108	0.09
701.218	1554.2	2.41									700.174	133.8	0.11
702.247	6363.6	9.86									701.02	126.2	0.1
703.202	3352.5	5.19									702.273	1037.4	0.85
704.104	1258.9	1.95									703.244	580	0.48
705.02	1408.4	2.18									704.225	253.5	0.21
706.086	1001.5	1.55									705.19	193.9	0.16
707.085	1752.5	2.72									706.156	208.5	0.17
708.096	1077.9	1.67									706.994	189.4	0.16
709.062	2126.6	3.29									707.723	107.2	0.09
709.912	925.6	1.43									708.492	107.8	0.09
710.711	1004.2	1.56									709.255	94.6	0.08
711.445	729.2	1.13									709.838	0.8	0
712.453	719	1.11									710.348	120.5	0.1
713.158	1129.8	1.75									711.162	124.9	0.1
714.22	3586.3	5.56									712.118	90.6	0.07
715.153	2268.1	3.51									713.108	172.5	0.14
716.289	36180.8	56.05									714.207	364.2	0.3
717.322	15376.8	23.82									715.04	149.1	0.12
718.359	4354	6.75									715.722	5.8	0
719.246	1386.1	2.15									716.325	7202.2	5.93
719.863	553.2	0.86									717.328	3287.6	2.71
720.462	3.7	0.01									718.366	863.9	0.71
721.078	3428.5	5.31									719.309	311.9	0.26
721.618	0	0									720.145	133.6	0.11
722.196	1651.9	2.56									721.122	267.5	0.22
723.19	2199.5	3.41									722.028	216.1	0.18
723.701	0.9	0									722.876	201.2	0.17
724.241	1247.5	1.93									723.441	1.6	0
725.161	5657.6	8.76									723.951	146.6	0.12
726.221	2320.8	3.6									724.93	137	0.11
727.096	1415.5	2.19									725.905	143.5	0.12
728.275	9971.2	15.45									726.73	135.1	0.11
729.311	7432.7	11.51									728.302	1876.7	1.54
730.367	5605.3	8.68									729.348	893.1	0.74
731.276	3145.9	4.87									730.282	1061.1	0.87
732.064	1389	2.15									731.094	503.4	0.41
732.845	1218.8	1.89									731.959	272	0.22
733.712	897.5	1.39									732.872	174.6	0.14
734.574	1106.6	1.71									733.768	166.8	0.14
735.376	721.8	1.12									734.463	147.5	0.12
736.256	815.2	1.26									735.256	153.5	0.13
737.036	977.4	1.51									736.228	215.2	0.18
737.936	893.4	1.38									737.194	161.9	0.13
738.636	5.9	0.01									737.978	112.1	0.09
739.172	13135.2	20.35									738.711	117.9	0.1
739.72	0.4	0									739.358	75.8	0.06
740.279	4763.4	7.38									740.129	117.2	0.1
741.225	1771.9	2.75									740.938	149.1	0.12
741.728	0.3	0									741.64	2.1	0
742.237	2874.2	4.45									742.255	528.9	0.44
743.105	2538.1	3.93									743.171	246.8	0.2
744.032	1249.4	1.94									743.904	121.4	0.1
745.139	4481.1	6.94									744.713	157.3	0.13
745.693	0.5	0									745.642	129.6	0.11
746.2	2069.9	3.21									746.325	3.7	0
746.714	0.4	0									747.212	829	0.68
747.232	5780	8.95									748.23	574.6	0.47
748.304	3252.7	5.04									748.991	325.7	0.27
749.313	1794.8	2.78									749.776	232.3	0.19
750.281	1007.5	1.56									750.787	196.7	0.16
751.116	948.3	1.47									751.802	193.6	0.16
752.067	1343.8	2.08									752.419	183.4	0.15
753.04	1482	2.3									753.357	195.4	0.16
754.116	1157.1	1.79									754.35	207.3	0.17
755.099	1579.4	2.45									755.392	191.6	0.16
756.156	1307.8	2.03									756.4	162.2	0.13
757.14	1439	2.23									757.254	127.9	0.11
758.162	1100.4	1.7									758.199	157.5	0.13
759.096	2210.7	3.42									759.066	143.5	0.12
760.139	1312.9	2.03									759.916	138.3	0.11
761.259	42959.1	66.55									761.346	3052.8	2.51
762.234	23157.4	35.88									762.385	2188	1.8
763.327	6187.4	9.59									763.432	754.6	0.62
764.389	2203.6	3.41									764.339	230.4	0.19
765.312	1288.8	2									764.871	156.1	0.13
766.34	996.2	1.54									765.732	178.3	0.15
767.126	2619	4.06									766.571	175.6	0.14
768.035	1802.6	2.79									767.562	151.6	0.12
769.092	3682.4	5.7									768.361	160.4	0.13
770.275	2054.2	3.18									769.143	101.3	0.08
771.195	1661.3	2.57									769.974	180.6	0.15
772.305	1378.1	2.14									770.833	194.1	0.16
773.236	1606.6	2.49									771.812	154.8	0.13
774.253	2809.5	4.35									772.691	176	0.14
775.174	2607.8	4.04									773.557	103.3	0.08
776.21	3600.7	5.58									774.138	426.7	0.35
777.198	2377.1	3.68									774.843	296.2	0.24
778.245	1708.1	2.65									775.617	314.5	0.26
779.231	2455.5	3.8									776.57	307.9	0.25
780.243	1396.6	2.16									777.445	199.6	0.16
781.162	5071.7	7.86									778.422	267.5	0.22
782.235	3006.4	4.66									779.388	335.9	0.28
783.26	1940.2	3.01									780.364	174.8	0.14
784.248	4336.1	6.72									781.33	161.6	0.13
785.215	2739.3	4.24									782.173	152.2	0.13
786.232	1557.1	2.41									783.105	159.4	0.13
787.042	1354.1	2.1									784.264	662.6	0.55
787.792	991.2	1.54									784.861	1.9	0
788.686	1529	2.37									785.38	440.8	0.36
789.324	1317.4	2.04									786.296	189.3	0.16
790.31	2157.1	3.34									787.029	167.8	0.14
791.198	10267.3	15.91									787.914	172.1	0.14
792.2	5009.8	7.76									788.803	231.3	0.19
793.209	3161.3	4.9									789.641	153	0.13
794.299	1872.3	2.9									790.617	186.6	0.15
795.242	4850.4	7.51									791.563	133.5	0.11
796.219	2655.8	4.11									792.54	132.4	0.11
797.12	8617.7	13.35									793.254	130.1	0.11
798.186	4957.7	7.68									794.125	114.4	0.09
798.697	0.7	0									794.916	182.9	0.15
799.214	3986.2	6.18									795.912	289.6	0.24
800.279	2270.1	3.52									796.689	193.1	0.16
801.347	1790.4	2.77									797.453	114.6	0.09
802.404	1642.6	2.54									798.174	131.7	0.11
803.205	7962.9	12.34									798.777	133.2	0.11
804.276	6527.7	10.11									799.559	146.2	0.12
805.232	12864.8	19.93									800.439	186	0.15
806.255	4942.8	7.66									801.339	191.5	0.16
807.184	37736.7	58.46									802.153	218.7	0.18
808.284	15592.9	24.16									803.03	156.3	0.13
809.326	5651.3	8.76									804.104	331.9	0.27
810.473	2505.8	3.88									804.643	206.7	0.17
811.173	11030	17.09									805.414	219	0.18
812.335	7239.7	11.22									806.361	179.2	0.15
813.262	5933.6	9.19									807.261	189.5	0.16
814.257	3166.4	4.91									808.123	102.1	0.08
815.19	1991.3	3.08									808.981	162.6	0.13
816.119	2181.1	3.38									809.591	63.2	0.05
817.028	2412.1	3.74									810.344	132.5	0.11
818.102	1673.4	2.59									811.232	215.3	0.18
819.058	3946.7	6.11									812.054	166.5	0.14
819.898	1785.4	2.77									812.792	144.1	0.12
820.7	575.6	0.89									813.49	150	0.12
821.22	64548.1	100									814.422	239.9	0.2
822.318	27132.4	42.03									815.254	154.9	0.13
823.329	8373.8	12.97									816.118	147.4	0.12
824.325	3994.7	6.19									817.035	207.4	0.17
825.178	2562.8	3.97									818.181	127.6	0.11
826.076	1832.7	2.84									818.885	165.6	0.14
827.082	3104.5	4.81									819.594	135	0.11
827.601	0.1	0									820.445	194.3	0.16
828.159	1733	2.68									821.278	177.3	0.15
829.147	6103.5	9.46									822.342	198.8	0.16
830.185	4031.9	6.25									823.332	153.6	0.13
831.234	2235	3.46									824.371	144.9	0.12
832.447	2004.2	3.11									825.252	185.5	0.15
833.459	1479.8	2.29									826.133	118.6	0.1
834.512	1123.2	1.74									826.716	111.2	0.09
835.159	3500.4	5.42									827.675	158	0.13
836.187	2622.2	4.06									828.432	64.5	0.05
837.148	5727.7	8.87									829	222	0.18
838.247	4214.5	6.53									829.511	0.5	0
839.224	4440	6.88									830.059	405.6	0.33
840.191	1845.7	2.86									830.9	278.8	0.23
840.973	3311.1	5.13									831.757	184.2	0.15
841.55	1589.3	2.46									832.707	183.8	0.15
842.457	2639.1	4.09									833.605	128.6	0.11
843.293	2179.4	3.38									834.506	129.1	0.11
844.22	1683	2.61									835.191	123.8	0.1
845.086	1864.4	2.89									835.857	133.4	0.11
845.964	1814.8	2.81									836.675	135.2	0.11
846.915	2282	3.54									837.483	136	0.11
847.93	1492.2	2.31									838.214	110	0.09
848.564	8.2	0.01									838.864	121.9	0.1
849.155	10753.5	16.66									839.565	132.5	0.11
850.259	6078.9	9.42									840.408	100.5	0.08
851.197	10115.6	15.67									841.068	113.5	0.09
852.229	5282.7	8.18									841.893	146.5	0.12
853.104	5916.7	9.17									842.524	171.7	0.14
853.998	3032.9	4.7									843.471	166.9	0.14
855.056	5184.8	8.03									844.329	143.9	0.12
856.074	2491.6	3.86									845.167	204.1	0.17
857.021	2229	3.45									845.861	153.9	0.13
857.93	1298.9	2.01									846.813	295.1	0.24
859.004	2923.3	4.53									847.931	175.3	0.14
860.021	1708.6	2.65									848.895	132.9	0.11
860.955	2120.1	3.28									849.788	161.9	0.13
861.852	1281	1.98									850.507	178.3	0.15
862.666	234.3	0.36									851.447	195.8	0.16
863.194	20626.2	31.95									852.265	240.6	0.2
863.717	0.9	0									853.223	198.4	0.16
864.274	10195.7	15.8									854.078	116.2	0.1
865.314	5028.5	7.79									854.929	139.9	0.12
866.482	2671.1	4.14									855.492	86.1	0.07
867.206	4187.6	6.49									856.289	124.7	0.1
868.23	3240.2	5.02									857.226	177.7	0.15
869.253	2302.1	3.57									858.333	179	0.15
869.765	0.2	0									859.268	128	0.11
870.323	1583.5	2.45									860.088	79.4	0.07
871.146	2542.6	3.94									860.741	107.3	0.09
872.147	2050	3.18									861.435	82.1	0.07
873.106	2996.2	4.64									862.225	159.4	0.13
874.027	1636.8	2.54									863.216	184	0.15
875.081	3856.1	5.97									864.119	159.3	0.13
876.173	2438.4	3.78									865.174	168.7	0.14
877.197	2660.9	4.12									866.074	127.6	0.11
878.262	1788.7	2.77									867.126	134.9	0.11
879.131	3095.7	4.8									868.098	168.4	0.14
880.217	2822.5	4.37									869.18	174	0.14
881.154	2394.1	3.71									870.164	158.5	0.13
882.035	1531.7	2.37									871.154	143	0.12
882.862	1604	2.48									872.218	169.3	0.14
883.62	1013.3	1.57									873.156	174.7	0.14
884.542	1546.6	2.4									874.139	122.8	0.1
885.452	1295.2	2.01									875.161	259.6	0.21
886.501	1416.4	2.19									876.187	155.9	0.13
887.147	1331.8	2.06									877.125	203.5	0.17
888.04	1161.8	1.8									878.183	160.5	0.13
888.59	0.7	0									879.255	257.2	0.21
889.142	7666.5	11.88									880.246	251.2	0.21
890.202	3864.3	5.99									881.263	206.1	0.17
891.154	2790.6	4.32									881.969	154.7	0.13
892.186	1749.3	2.71									882.969	251.1	0.21
893.169	2228.9	3.45									883.587	7.5	0.01
894.23	1707.8	2.65									884.226	164.6	0.14
894.747	1.5	0									885.027	172.8	0.14
895.283	1689.8	2.62									885.823	100.9	0.08
896.288	1106.6	1.71									886.468	118	0.1
897.135	2371.6	3.67									887.263	134.5	0.11
898.1	1867.4	2.89									887.98	99.6	0.08
899.122	1599.4	2.48									888.565	82.6	0.07
899.622	0.2	0									889.27	84.8	0.07
900.144	946	1.47									890.133	96.7	0.08
900.926	1321.4	2.05									891.049	123.3	0.1
901.528	843.1	1.31									891.869	108.2	0.09
902.272	1003.7	1.55									892.89	173.5	0.14
903.128	1793.9	2.78									893.86	118.3	0.1
903.963	903.9	1.4									894.867	165.4	0.14
904.782	1575.1	2.44									895.368	0	0
905.324	2016.8	3.12									895.874	135.4	0.11
906.233	2322.6	3.6									896.816	100.7	0.08
907.06	1548.3	2.4									897.584	143.1	0.12
907.979	2359	3.65									898.513	130.4	0.11
908.934	4003.9	6.2									899.365	99.9	0.08
910.011	2476.1	3.84									900.283	102	0.08
911.05	2042.3	3.16									901.221	114.2	0.09
911.921	1008.3	1.56									902.027	100.5	0.08
912.702	1072	1.66									902.989	119.9	0.1
913.483	1118.2	1.73									903.939	138.2	0.11
914.522	1237.9	1.92									905.003	124.5	0.1
915.364	1013.7	1.57									906.005	219.9	0.18
916.269	837.1	1.3									906.855	254	0.21
917.057	1301.3	2.02									907.915	378.7	0.31
917.832	902.1	1.4									908.525	445.1	0.37
918.537	1130.1	1.75									909.312	263.9	0.22
919.255	1875.9	2.91									910.255	222.5	0.18
920.157	1459.9	2.26									911.2	173.4	0.14
920.949	1616.4	2.5									912.341	165.5	0.14
921.568	1014.2	1.57									913.407	174.2	0.14
922.322	1540.9	2.39									914.284	140.7	0.12
923.125	1467.3	2.27									915.188	148.5	0.12
923.84	925.5	1.43									915.993	93.3	0.08
924.619	1172.5	1.82									916.726	81.6	0.07
925.396	967.3	1.5									917.468	126.2	0.1
926.262	945.9	1.47									918.206	93.8	0.08
927.156	1271.1	1.97									919.309	143.5	0.12
928.074	897.1	1.39									920.104	159.4	0.13
928.966	1088.1	1.69									921.187	330.5	0.27
929.885	872.6	1.35									922.035	328.1	0.27
930.447	4.2	0.01									922.659	166.7	0.14
931.06	3163.3	4.9									923.521	195.9	0.16
932.149	1927.2	2.99									924.276	151	0.12
933.083	1483.7	2.3									925.076	132.2	0.11
933.926	1088	1.69									925.967	148.4	0.12
934.896	1641.9	2.54									927.062	183.7	0.15
935.757	1000	1.55									928.194	118.7	0.1
936.765	1335	2.07									929.001	114.5	0.09
937.601	849	1.32									929.798	144	0.12
938.564	1262.9	1.96									930.627	102.7	0.08
939.34	1119.8	1.73									931.455	126.3	0.1
940.305	1196.5	1.85									932.326	91	0.07
941.202	1376.4	2.13									933.084	120	0.1
941.71	0.1	0									933.987	124.2	0.1
942.236	1074.9	1.67									934.737	63	0.05
943.125	1227.9	1.9									935.271	707.9	0.58
944.031	951.2	1.47									936.32	426.1	0.35
944.943	1168.3	1.81									937.258	3605	2.97
945.782	790.4	1.22									938.318	1904.6	1.57
946.298	0.6	0									938.832	0.4	0
946.811	1499.8	2.32									939.389	740.5	0.61
947.698	1325.6	2.05									940.463	318.5	0.26
948.708	1402.7	2.17									941.313	182.2	0.15
949.605	1166.7	1.81									942.108	59.1	0.05
950.143	0	0									942.734	107.9	0.09
950.7	1523.9	2.36									943.511	151.4	0.12
951.513	944.2	1.46									944.375	106.7	0.09
952.402	1236.9	1.92									945.277	159.9	0.13
953.363	1148.9	1.78									946.327	138.7	0.11
954.422	1204.1	1.87									947.252	118.3	0.1
955.258	1000.3	1.55									948.019	145.3	0.12
956.149	794	1.23									948.871	126.3	0.1
957.096	1498.9	2.32									949.666	126.5	0.1
958.122	1141.2	1.77									950.451	27.5	0.02
959.061	1245.1	1.93									951.018	323	0.27
959.888	832.2	1.29									951.583	204.1	0.17
960.857	1172.1	1.82									952.268	233.8	0.19
961.819	893.8	1.38									953.1	244.8	0.2
962.848	1134.8	1.76									953.782	169.7	0.14
963.775	843.7	1.31									954.545	137.1	0.11
964.879	1436.8	2.23									955.434	193.8	0.16
965.947	1142.6	1.77									956.412	122.3	0.1
967.016	1353.2	2.1									957.334	142.9	0.12
968.027	948.3	1.47									958.17	159.6	0.13
968.998	1183.3	1.83									958.862	19.7	0.02
969.974	833.3	1.29									959.369	221.4	0.18
970.887	873.1	1.35									960.212	148.6	0.12
971.778	811.4	1.26									961.192	89.4	0.07
972.921	1403	2.17									962.181	127.7	0.11
973.895	827.1	1.28									963.089	140.3	0.12
974.757	969.4	1.5									963.962	90.3	0.07
975.533	691.4	1.07									964.628	87.7	0.07
976.213	755.2	1.17									965.345	1243.8	1.02
977.048	1066.6	1.65									966.324	649.8	0.53
977.927	862.4	1.34									967.214	439.4	0.36
978.871	928.9	1.44									968.174	216.6	0.18
979.74	747.4	1.16									969.125	194.9	0.16
980.759	983.6	1.52									970.089	180.2	0.15
981.766	929.1	1.44									971.143	303.8	0.25
982.847	1294.5	2.01									972.014	192.2	0.16
983.792	942.6	1.46									972.625	5.5	0
984.666	837.9	1.3									973.155	451.8	0.37
985.352	690.7	1.07									974.135	308	0.25
986.319	862.9	1.34									975.175	235.9	0.19
987.247	1060.6	1.64									976.107	137.9	0.11
988.273	909.6	1.41									977.202	815.5	0.67
989.093	976.2	1.51									978.392	516.1	0.42
990.12	1024.5	1.59									979.29	13031.5	10.73
991.118	1172.4	1.82									980.344	7073.6	5.82
992.105	865.8	1.34									980.896	1.4	0
993.086	1029.7	1.6									981.417	2990.7	2.46
994.074	880.7	1.36									982.444	896.7	0.74
995.046	1024	1.59									983.3	582.2	0.48
995.992	730	1.13									984.2	310.5	0.26
996.866	780.9	1.21									985.031	191.6	0.16
997.683	636.8	0.99									985.713	121.5	0.1
998.494	638.3	0.99									986.59	186	0.15
999.222	911.6	1.41									987.297	153.3	0.13
1000.05	727.6	1.13									988.027	133	0.11
1000.87	826.2	1.28									988.948	210.2	0.17
1001.55	630.3	0.98									989.89	180.2	0.15
1002.32	654.9	1.01									990.791	231.6	0.19
1003.05	699.4	1.08									991.644	130.2	0.11
1003.79	528.9	0.82									992.258	5.4	0
1004.55	805.4	1.25									993.218	739.6	0.61
1005.41	950.2	1.47									994.341	336.9	0.28
1006.33	777.4	1.2									995.289	1052.5	0.87
1007.12	854.9	1.32									996.274	596	0.49
1007.92	731.9	1.13									996.819	1	0
1008.86	1041.6	1.61									997.375	443.8	0.37
1009.95	959.7	1.49									998.341	225.7	0.19
1010.99	1093.8	1.69									999.13	150.9	0.12
1011.53	1.3	0									1000.02	208.8	0.17
1012.03	935.9	1.45									1000.91	226.8	0.19
1013	977.6	1.51									1001.53	215.6	0.18
1014.02	873.5	1.35									1002.31	212.7	0.18
1015.04	998.3	1.55									1003.23	331.2	0.27
1015.99	640.8	0.99									1004.19	146.6	0.12
1016.87	864.5	1.34									1005.25	618.8	0.51
1017.7	652.5	1.01									1006.19	396	0.33
1018.52	635.6	0.98									1007.26	489.8	0.4
1019.29	814.4	1.26									1008.28	296	0.24
1020.01	768.1	1.19									1009.28	508.1	0.42
1020.77	646.1	1									1010.25	193.7	0.16
1021.49	649.4	1.01									1011.18	981.6	0.81
1022.35	582.2	0.9									1011.91	185.7	0.15
1023.29	814	1.26									1012.49	441.3	0.36
1024.28	761.3	1.18									1013.41	443.9	0.37
1025.18	782	1.21									1014.39	179.9	0.15
1026.16	885.3	1.37									1015.24	1175.9	0.97
1027.14	959.4	1.49									1016.29	645.3	0.53
1028.08	712.5	1.1									1017.25	916.7	0.75
1028.99	716.3	1.11									1018.39	417.3	0.34
1029.89	656.3	1.02									1019.4	264.9	0.22
1030.84	909.4	1.41									1019.97	4.4	0
1031.87	821.4	1.27									1020.49	173.4	0.14
1032.89	825.9	1.28									1021.42	248.7	0.2
1033.76	658.6	1.02									1022.45	320.2	0.26
1034.75	934.7	1.45									1023.37	543.7	0.45
1035.54	688.5	1.07									1024.37	418.3	0.34
1036.42	699.1	1.08									1025.34	1043.3	0.86
1037.23	572.9	0.89									1026.31	671.4	0.55
1038.02	522.7	0.81									1027.26	560.4	0.46
1038.94	839.6	1.3									1028.2	280.3	0.23
1039.95	713.4	1.11									1029.1	268	0.22
1040.96	757.2	1.17									1029.94	157.3	0.13
1041.9	702.3	1.09									1030.72	138.7	0.11
1042.71	634	0.98									1031.26	260.6	0.21
1043.43	552.8	0.86									1032.2	123.3	0.1
1044.23	576	0.89									1032.89	304.3	0.25
1044.98	703.7	1.09									1033.67	173.5	0.14
1045.66	410.8	0.64									1034.31	6	0
1046.43	514.6	0.8									1034.83	524.3	0.43
1047.14	587.5	0.91									1035.66	260	0.21
1047.92	540	0.84									1036.42	157.3	0.13
1048.7	598.4	0.93									1037.25	604.4	0.5
1049.47	720.3	1.12									1038.08	268.8	0.22
1050.18	589.4	0.91									1038.84	446.6	0.37
1051.01	627.8	0.97									1039.37	2754.2	2.27
1051.75	488.2	0.76									1039.91	1	0
1052.58	522	0.81									1040.45	1665.6	1.37
1053.28	548	0.85									1041.36	2273.3	1.87
1054.09	587	0.91									1042.37	1271.7	1.05
1054.92	721.7	1.12									1043.33	909.8	0.75
1055.72	755.6	1.17									1044.43	454.1	0.37
1056.69	788.8	1.22									1045.41	519.8	0.43
1057.65	702	1.09									1046.46	182.7	0.15
1058.64	701.3	1.09									1047.23	1203.6	0.99
1059.45	581.2	0.9									1048.35	802.2	0.66
1060.3	580.3	0.9									1049.43	441.1	0.36
1061.16	651.3	1.01									1050.08	13.4	0.01
1062.14	768.5	1.19									1050.61	247.6	0.2
1063.18	711.2	1.1									1051.26	498.7	0.41
1064.23	832	1.29									1052.13	289	0.24
1065.28	818.3	1.27									1053.24	1568.4	1.29
1066.21	474	0.73									1054.25	923.4	0.76
1066.91	463.7	0.72									1055.23	926.7	0.76
1067.74	615.2	0.95									1056.34	552	0.45
1068.73	641.3	0.99									1057.32	796.9	0.66
1069.52	573.2	0.89									1058.31	414.6	0.34
1070.43	769.3	1.19									1059.31	542	0.45
1071.4	682.9	1.06									1060.23	379.5	0.31
1072.42	649.6	1.01									1061.12	352.8	0.29
1073.27	815.9	1.26									1061.8	263.6	0.22
1074.29	633.2	0.98									1062.61	234	0.19
1075.27	587.4	0.91									1063.32	317.9	0.26
1076.2	539.6	0.84									1064.19	395.3	0.33
1076.99	484.4	0.75									1065.29	344.8	0.28
1077.7	550.8	0.85									1066.33	209.3	0.17
1078.56	630.2	0.98									1067.32	1192	0.98
1079.39	540.8	0.84									1068.39	524.9	0.43
1080.34	680.2	1.05									1069.32	3942.8	3.25
1081.38	635.5	0.98									1070.36	2278	1.88
1082.3	596.2	0.92									1071.4	1641.2	1.35
1083.12	519.6	0.8									1072.47	746.9	0.61
1083.91	495.4	0.77									1073.47	560.5	0.46
1084.7	538.5	0.83									1074.43	319.8	0.26
1085.42	486.9	0.75									1075.33	680.7	0.56
1086.18	570.6	0.88									1075.93	0	0
1087.01	582.4	0.9									1076.46	558.5	0.46
1087.84	565.2	0.88									1077.38	578.1	0.48
1088.74	579.2	0.9									1078.34	505.9	0.42
1089.77	606.7	0.94									1079.23	391	0.32
1090.77	566.9	0.88									1080.08	271.4	0.22
1091.53	547.8	0.85									1080.59	1.2	0
1092.27	528.5	0.82									1081.11	528.7	0.44
1093.22	955.9	1.48									1081.85	274.5	0.23
1094.15	412.4	0.64									1082.57	12.8	0.01
1094.77	570.9	0.88									1083.27	1673.7	1.38
1095.71	650.7	1.01									1084.38	836.2	0.69
1096.63	546.3	0.85									1085.32	2031.4	1.67
1097.47	531.7	0.82									1086.34	1227.2	1.01
1098.41	616.5	0.96									1087.38	1653.4	1.36
1099.35	594.1	0.92									1088.33	828.4	0.68
1100.2	428.7	0.66									1089.14	722.5	0.59
1100.99	537.9	0.83									1089.94	550.7	0.45
1101.89	461.1	0.71									1090.97	703.3	0.58
1102.83	608.8	0.94									1092.03	364.5	0.3
1103.65	576	0.89									1093.15	997.2	0.82
1104.47	486.9	0.75									1093.76	1.5	0
1105.19	502.7	0.78									1094.27	736.2	0.61
1106.14	616.7	0.96									1094.86	0.5	0
1107.2	798	1.24									1095.37	724.2	0.6
1108.19	681.7	1.06									1096.25	165.8	0.14
1109.15	543.2	0.84									1097.35	6844	5.63
1109.98	420.4	0.65									1097.94	0.2	0
1110.85	512	0.79									1098.48	4054.9	3.34
1111.64	454.4	0.7									1099.43	3368.5	2.77
1112.43	520.4	0.81									1100.4	1492.1	1.23
1113.27	602.5	0.93									1101.38	2289.5	1.88
1114.19	417.3	0.65									1101.94	0.2	0
1115.07	466.8	0.72									1102.44	1167.6	0.96
1115.76	506	0.78									1103.4	1105.6	0.91
1116.55	582.9	0.9									1104.48	672.9	0.55
1117.47	531.2	0.82									1105.35	1353.3	1.11
1118.36	483.4	0.75									1106.3	776.5	0.64
1119.34	540	0.84									1107.18	945.8	0.78
1120.33	538.6	0.83									1108.13	629.4	0.52
1121.2	545.6	0.85									1109.28	971.1	0.8
1121.92	470	0.73									1110.31	557.7	0.46
1122.68	413.7	0.64									1111.36	4557.6	3.75
1123.54	378.2	0.59									1112.51	3139.4	2.58
1124.48	520.8	0.81									1113.47	1574.2	1.3
1125.53	601.6	0.93									1114.42	858.1	0.71
1126.48	645	1									1115.29	2655.8	2.19
1127.41	532.8	0.83									1116.36	1641.5	1.35
1128.22	444.4	0.69									1117.41	1236.7	1.02
1129.08	454.6	0.7									1118.55	567.4	0.47
1129.94	461.3	0.71									1119.58	675.6	0.56
1130.71	437.3	0.68									1120.46	529.2	0.44
1131.56	466.5	0.72									1121.38	532.5	0.44
1132.28	407.9	0.63									1122.25	503.3	0.41
1133.21	680.2	1.05									1123.24	560.5	0.46
1134.17	618	0.96									1124.21	368.7	0.3
1134.99	481.3	0.75									1125.27	967.2	0.8
1135.8	484.7	0.75									1126.18	573.5	0.47
1136.82	589.3	0.91									1126.83	1	0
1137.44	1.7	0									1127.39	6271.5	5.16
1137.95	680.3	1.05									1128.48	3759	3.09
1138.65	0	0									1129.54	2364.8	1.95
1139.17	601.3	0.93									1130.63	1038	0.85
1139.77	5.6	0.01									1131.52	793.8	0.65
1140.31	520	0.81									1132.39	632.2	0.52
1141.41	701.4	1.09									1133.34	1274.2	1.05
1142.14	11.4	0.02									1134.31	887	0.73
1142.69	2826.5	4.38									1135.15	1121.5	0.92
1143.65	1912.9	2.96									1135.88	728.7	0.6
1144.2	0.1	0									1136.59	14.2	0.01
1144.75	844.9	1.31									1137.16	1762.1	1.45
1145.81	628.3	0.97									1137.96	734.9	0.6
1146.97	719.2	1.11									1138.83	1081.3	0.89
1147.52	2.7	0									1139.42	3020.1	2.49
1148.22	579.8	0.9									1140.54	2388.6	1.97
1148.93	0.6	0									1141.43	2611.6	2.15
1149.49	935.2	1.45									1142.33	1800.1	1.48
1150.54	673.2	1.04									1143.31	4994	4.11
1151.41	518.3	0.8									1144.38	2932	2.41
1152.32	488.8	0.76									1145.43	2057.2	1.69
1152.98	3	0									1146.42	848.5	0.7
1153.55	1226.4	1.9									1147.34	2499.9	2.06
1154.05	0	0									1148.4	1670.3	1.38
1154.69	874.1	1.35									1148.98	0.1	0
1155.26	0.9	0									1149.56	2042.5	1.68
1155.77	641.9	0.99									1150.65	1086.8	0.89
1156.83	629.4	0.98									1151.49	815	0.67
1157.67	721.1	1.12									1152.37	602.5	0.5
1158.49	492.2	0.76									1153.38	1695.9	1.4
1159.31	795.5	1.23	desacyl-theasaponin F								1154.34	1095	0.9
1160.25	425.1	0.66									1155.32	1870	1.54
1161.17	588	0.91									1156.4	1286.5	1.06
1162.06	383.4	0.59									1157.45	12614.3	10.38
1162.75	424.9	0.66									1158.53	7936.1	6.53
1163.5	461.7	0.72									1159.52	6995.9	5.76
1164.17	332.9	0.52									1160.6	3615.9	2.98
1164.94	567.9	0.88									1161.51	2803.8	2.31
1165.64	440.8	0.68									1162.44	1439.4	1.18
1166.49	381.3	0.59									1163.46	2530.3	2.08
1167.26	376.1	0.58									1164.15	43	0.04
1168.07	374.6	0.58									1164.72	2513.5	2.07
1168.86	399.9	0.62									1165.72	1334.5	1.1
1169.66	578.8	0.9									1166.65	958.3	0.79
1170.78	703	1.09									1167.46	999.7	0.82
1171.71	776	1.2	C57H88O25	Assamsaponin A							1168.28	723.1	0.6
1172.62	590.6	0.92									1169.23	1384	1.14
1173.46	487.4	0.76									1170.18	956.3	0.79
1174.37	515.2	0.8									1170.91	3.3	0
1175.34	534.2	0.83									1171.43	25291.6	20.82	C57H88O25	Assamsaponin A
1176.39	722.9	1.12								Assamsaponin A	1171.97	6.4	0.01
1176.95	1.6	0									1172.54	16675.2	13.73
1177.59	631.2	0.98									1173.47	21998.9	18.11
1178.55	481.3	0.75									1174.51	11648.1	9.59
1179.48	536.8	0.83									1175.54	6068.2	5
1180.37	470.6	0.73									1176.61	2874.6	2.37
1181.21	428.4	0.66									1177.52	1714.2	1.41
1182.07	442.1	0.68									1178.09	5.1	0
1182.76	387.2	0.6									1178.62	2657.9	2.19
1183.61	565.5	0.88									1179.66	2329.6	1.92
1184.74	686.9	1.06									1180.61	3024.5	2.49
1185.78	535.3	0.83									1181.46	2301.7	1.89
1186.76	708.2	1.1									1182.35	1080.6	0.89
1187.64	611.4	0.95	C57H88O26	Theasaponin E3							1183.31	2389.8	1.97
1188.36	377.8	0.59									1184.16	1235.2	1.02
1189.03	403.2	0.62	C57H90O26	Theasaponin A1							1184.84	21.8	0.02
1189.83	424.7	0.66	C57H90O26	Theasaponin A1							1185.47	19668.8	16.19
1190.71	477.6	0.74								Theasaponin E3	1186.53	11556.2	9.51
1191.73	742.6	1.15									1187.45	21833.8	17.97	C57H88O26	Theasaponin E3
1192.78	683.9	1.06								Theasaponin A1	1188.57	11521.9	9.48
1193.94	624.4	0.97									1189.58	8004.8	6.59	C57H90O26	Theasaponin A1
1195.02	544.5	0.84									1190.68	4325.8	3.56
1195.89	337.7	0.52									1191.63	2604.7	2.14
1196.62	393.5	0.61									1192.6	1678.7	1.38
1197.39	490.8	0.76									1193.48	5602.7	4.61
1198.3	485.7	0.75									1194.71	6811.7	5.61
1199.35	612.3	0.95									1195.72	5619.4	4.63
1200.23	542.2	0.84									1196.82	4377.6	3.6
1200.98	597.1	0.93									1197.84	2958.8	2.44
1201.85	623.9	0.97									1199.2	3975	3.27
1202.78	421.6	0.65									1200	1682.2	1.38
1203.71	413.3	0.64									1200.8	10279.7	8.46
1204.6	790.7	1.22									1201.56	19820.6	16.32
1205.45	844.5	1.31									1202.61	13380.3	11.01
1206.26	553.9	0.86									1203.53	20680.9	17.02
1207.12	547.3	0.85									1204.59	12603.4	10.38
1207.92	459.6	0.71									1205.58	8896.5	7.32
1208.76	512.9	0.79									1206.64	4416.8	3.64
1209.8	1721.2	2.67									1207.45	6573.1	5.41
1210.37	0.9	0									1208.51	6000	4.94
1210.88	1152	1.78									1209.44	6297.3	5.18
1211.88	544.5	0.84	C57H88O26								1210.45	4809.9	3.96
1212.82	502.4	0.78									1211.49	4225.8	3.48	C57H88O26
1213.71	574.6	0.89									1212.47	2302.8	1.9
1214.65	441.8	0.68									1213.45	5845.2	4.81
1215.58	471.6	0.73	C57H88O25	Assamsaponin E							1214.74	5760.1	4.74
1216.55	390.1	0.6	C59H92O26								1215.57	24519.1	20.18	C57H88O25	Assamsaponin E
1217.49	897.5	1.39	C58H90O27	Theasaponin F1							1216.67	17147.6	14.12	C59H92O26
1218.28	454.2	0.7									1217.48	26898.7	22.14	C58H90O27	Theasaponin F1
1218.93	649.2	1.01									1218.55	17596.3	14.49
1219.8	506	0.78								Assamsaponin E	1219.54	13788	11.35
1220.71	491.7	0.76									1220.57	8780.3	7.23
1221.64	700.1	1.08								Theasaponin F1	1221.67	11124.4	9.16
1222.51	703.1	1.09									1222.19	0.5	0
1223.44	528.3	0.82									1222.69	6941	5.71
1224.35	433	0.67									1223.54	11492.8	9.46
1225.15	381	0.59									1224.43	7903.2	6.51
1226.01	422.8	0.66									1225.24	7152.4	5.89
1226.78	317.7	0.49									1225.98	4800.8	3.95
1227.54	359.8	0.56									1226.87	4373.7	3.6
1228.34	292.8	0.45									1227.67	3592.2	2.96
1229.08	445.7	0.69		Theasaponin E4							1228.54	2487.5	2.05
1229.66	470	0.73		Theasaponin E4							1229.53	121475	100		Theasaponin E4
1230.61	555.7	0.86	C59H90O27	Theasaponin E1							1230.6	83303.8	68.58	C59H90O27	Theasaponin E1
1231.62	680.4	1.05	C59H92O27	Theasaponin A2							1231.55	75239.1	61.94	C59H92O27	Theasaponin A2
1232.53	361.9	0.56	C59H92O27	Assamsaponin D							1232.59	37127.5	30.56
1233.32	391.4	0.61									1233.55	23825	19.61
1234.13	486.3	0.75									1234.53	12433	10.24
1235.06	540.7	0.84								Theasaponin A2	1235.41	8247.7	6.79
1236	444.7	0.69									1236.37	7561	6.22
1236.9	416.4	0.65									1237.46	10388.6	8.55
1237.9	478.6	0.74									1238.55	9371.8	7.71
1238.82	477.1	0.74									1239.48	9432	7.76
1239.76	544.1	0.84									1240.28	6926.2	5.7
1240.59	300.7	0.47									1241.24	7402.5	6.09
1241.19	272.3	0.42									1242.21	3948.6	3.25
1241.93	306.3	0.47									1243.44	17828.2	14.68
1242.8	386.3	0.6									1244.56	16886.4	13.9
1243.31	0	0									1245.32	20171.9	16.61
1243.82	701.7	1.09									1245.87	16068.9	13.23
1244.83	545.1	0.84									1246.8	15643.4	12.88
1245.8	492.5	0.76									1247.57	18680.5	15.38
1246.73	371.6	0.58									1248.57	15484.1	12.75
1247.66	540.1	0.84									1249.68	12139.1	9.99
1248.67	396.8	0.61									1250.3	16	0.01
1249.62	448.2	0.69									1250.95	12930.1	10.64
1250.56	375.2	0.58									1251.7	5959.6	4.91
1251.54	508.7	0.79									1252.58	18176.4	14.96
1252.46	420.1	0.65									1253.3	13125.8	10.81	C59H90O27
1253.36	416.1	0.64	C59H90O27								1253.98	12754	10.5	C59H90O27
1254.4	437.1	0.68									1254.99	15023.3	12.37
1255.49	452.4	0.7									1255.94	7754.3	6.38
1256.51	361.3	0.56									1256.81	4293.6	3.53
1257.41	326	0.5									1257.52	11596.8	9.55
1258.31	368.6	0.57									1258.55	8581	7.06
1259.27	446.2	0.69	C60H92O28	Theasaponins F2							1259.51	63921	52.62	C60H92O28	Theasaponins F2
1260.31	437	0.68									1260.09	5.7	0
1260.91	2.7	0									1260.61	46970.5	38.67
1261.44	557.6	0.86									1261.59	43923	36.16
1262.48	566.9	0.88									1262.68	25294.5	20.82
1263.53	449.6	0.7									1263.68	16852.4	13.87
1264.59	441.5	0.68								Theasaponins F2	1264.49	8412.1	6.92
1265.52	469.1	0.73									1265.4	19955.9	16.43
1266.56	505.7	0.78									1265.92	3.1	0
1267.67	454.5	0.7									1266.58	16484.5	13.57
1268.66	334.6	0.52									1267.64	17029.4	14.02
1269.52	363	0.56									1268.62	15198.7	12.51
1270.46	330.8	0.51									1269.53	29616.1	24.38
1271.42	435.3	0.67	C61H92O28	Assamsaponin B							1270.59	16463.9	13.55
1272.42	345.1	0.53									1271.52	47687.1	39.26	C61H92O28	Assamsaponin B
1273.25	451.5	0.7	C61H94O28	theasaponin A3							1272.61	31629.6	26.04
1273.84	0.5	0	C61H94O28	theasaponin A3							1273.62	34854.6	28.69	C61H94O28	theasaponin A3
1274.35	525.9	0.81									1274.25	2	0
1275.51	593.3	0.92								Assamsaponin B	1274.77	20262.2	16.68
1276.47	406.3	0.63									1275.51	74197.4	61.08
1277.4	480	0.74								theasaponin A3	1276.56	51003.6	41.99
1278.37	445.1	0.69									1277.59	37993.2	31.28
1279.34	414.6	0.64									1278.65	20518.2	16.89
1280.41	372.9	0.58									1279.67	13742.6	11.31
1281.37	367.4	0.57									1280.83	9903	8.15
1282.3	292.2	0.45									1281.75	6172.7	5.08
1283.17	320.2	0.5									1282.74	10188.7	8.39
1283.88	190.3	0.29									1283.52	7635.5	6.29
1284.71	302.9	0.47									1284.15	4558.6	3.75
1285.6	315.5	0.49									1284.99	6026.4	4.96
1286.31	323.5	0.5									1285.58	16711.2	13.76
1287.23	397.1	0.62									1286.56	12579.4	10.36
1288.23	357.5	0.55									1287.46	15050.4	12.39
1289.09	371.9	0.58									1288.34	8695.6	7.16
1289.91	388.5	0.6									1289.36	19387.5	15.96
1290.87	393.1	0.61									1290.35	13210.3	10.87
1291.82	313.1	0.49									1291.41	15224.7	12.53
1292.69	333.9	0.52									1291.98	15.9	0.01
1293.55	296.2	0.46									1292.55	9749.7	8.03
1294.49	327.3	0.51									1293.52	9221.1	7.59
1295.48	433.9	0.67	C61H92O28								1294.48	7463.3	6.14
1296.43	344.2	0.53									1295.43	13574.9	11.17	C61H92O28
1297.4	366.1	0.57									1296.51	8544.4	7.03
1298.59	464.2	0.72									1297.46	12131.6	9.99
1299.11	0	0									1298.46	7522.8	6.19
1299.62	335.1	0.52									1299.47	13974.5	11.5
1300.56	415.4	0.64									1300.52	9053.4	7.45
1301.62	372.9	0.58									1301.5	17743.7	14.61
1302.79	646.5	1									1302.54	11228	9.24
1303.8	412.9	0.64									1303.53	19992.2	16.46
1304.36	0.8	0									1304.05	4.8	0
1304.9	541.5	0.84									1304.62	12379.1	10.19
1305.87	486.9	0.75									1305.53	47482.3	39.09
1306.86	362	0.56									1306.05	3.1	0
1307.6	302.2	0.47									1306.62	32578.9	26.82
1308.47	289.4	0.45									1307.64	23557.6	19.39
1309.19	276.8	0.43									1308.72	13818.7	11.38
1310.05	284.2	0.44									1309.63	9622.3	7.92
1310.94	662.9	1.03									1310.59	5989.6	4.93
1311.87	330.5	0.51									1311.44	6144.8	5.06
1312.65	210.1	0.33									1312.47	4327.9	3.56
1313.36	202.7	0.31									1313.44	4606.5	3.79
1313.99	173.6	0.27									1314.17	2619	2.16
1314.75	292.3	0.45									1314.72	9.7	0.01
1315.59	260.7	0.4									1315.47	18125.3	14.92
1316.46	278.6	0.43									1316.62	11960.9	9.85
1317.35	379.4	0.59									1317.52	28272.5	23.27
1317.86	0	0									1318.61	18275.4	15.04
1318.36	463.3	0.72									1319.62	18183.2	14.97
1319.36	312.7	0.48									1320.67	10449.1	8.6
1320.23	277.2	0.43									1321.66	8652.5	7.12
1321.28	298.3	0.46									1322.75	6338.8	5.22
1322.17	181.3	0.28									1323.64	5331.2	4.39
1322.74	156.7	0.24									1324.61	3809.8	3.14
1323.52	200.9	0.31									1325.38	3706	3.05
1324.31	249.7	0.39									1326.13	2219.6	1.83
1325.06	239.2	0.37									1327.05	2534.9	2.09
1325.96	260.3	0.4									1327.55	5118.7	4.21
1326.92	266.2	0.41									1328.55	4083.7	3.36
1327.8	242.1	0.38									1329.47	7066.2	5.82
1328.74	260.1	0.4									1330.44	3962.9	3.26
1329.61	291.7	0.45									1331.5	11182.4	9.21
1330.36	243.4	0.38									1332.64	7578	6.24
1331.28	291.2	0.45									1333.59	8037.5	6.62
1332.14	243.1	0.38									1334.63	5666.2	4.66
1332.92	236.1	0.37									1335.58	5910.4	4.87
1333.67	248.4	0.38									1336.49	4395	3.62
1334.53	248.1	0.38									1337.52	7177.7	5.91
1335.49	337.7	0.52									1338.56	4571.2	3.76
1336.42	296.1	0.46									1339.56	6567.8	5.41
1337.47	347.6	0.54									1340.62	4655.9	3.83
1338.55	305.7	0.47									1341.59	4139.2	3.41
1339.57	233.1	0.36									1342.52	1769.4	1.46
1340.65	224	0.35									1343.46	9501.7	7.82
1341.58	242.8	0.38									1344.07	8.9	0.01
1342.34	182.9	0.28									1344.58	6475.7	5.33
1343.09	213.9	0.33									1345.58	9648.9	7.94
1343.92	242.4	0.38									1346.63	5267.6	4.34
1344.77	244.7	0.38									1347.49	9271.4	7.63
1345.51	201	0.31									1348.58	6623	5.45
1346.22	229.6	0.36									1349.59	4943.6	4.07
1347.28	451.8	0.7									1350.64	2607.3	2.15
1348.33	332.5	0.52									1351.51	2960.3	2.44
1349.36	314.9	0.49									1352.45	2010.2	1.65
1350.18	206.7	0.32									1353.38	3190.7	2.63
1351	262.6	0.41									1353.94	1691.8	1.39
1351.85	273.9	0.42									1354.78	2405.7	1.98
1352.83	301.1	0.47									1355.57	2415.1	1.99
1353.75	250.1	0.39									1356.4	1340.1	1.1
1354.64	197	0.31									1357.36	3659.9	3.01
1355.53	196.5	0.3									1358.43	2233.3	1.84
1356.47	234.8	0.36									1359.41	3322.2	2.73
1357.34	224.7	0.35									1360.27	1412.6	1.16
1358.23	262	0.41									1361.47	6044.3	4.98
1359.14	230.2	0.36									1362.07	6.1	0.01
1359.99	266.6	0.41									1362.7	3359.7	2.77
1361.03	307.6	0.48									1363.68	2732.8	2.25
1361.56	5.8	0.01									1364.56	1708.5	1.41
1362.07	248	0.38									1365.49	2398.3	1.97
1363.12	238.4	0.37									1366.65	2121.7	1.75
1364.23	258.5	0.4									1367.57	2648.9	2.18
1365.23	273.8	0.42									1368.62	1698.5	1.4
1365.94	6.8	0.01									1369.48	2393.4	1.97
1366.54	356.2	0.55									1370.46	2058.9	1.69
1367.51	297.4	0.46									1370.97	0.2	0
1368.34	139.3	0.22									1371.49	2514.7	2.07
1368.89	197.3	0.31									1372.58	1785.2	1.47
1369.59	175.5	0.27									1373.52	5166.5	4.25
1370.32	154.8	0.24									1374.6	3837.5	3.16
1371.05	159.7	0.25									1375.64	3528.4	2.9
1371.81	272.3	0.42									1376.73	2261.3	1.86
1372.69	171.2	0.27									1377.71	1583.6	1.3
1373.55	190.6	0.3									1378.58	1104.8	0.91
1374.41	191.2	0.3									1379.44	1352.3	1.11
1375.34	257.3	0.4									1380.34	1157.6	0.95
1376.22	186.4	0.29									1381.41	1340.9	1.1
1377.38	343.6	0.53									1382.39	1018.4	0.84
1378.32	179.5	0.28									1383.46	2487.8	2.05
1379.32	248.8	0.39									1384.47	1578.6	1.3
1380.35	195.8	0.3									1385.48	4143.1	3.41
1381.31	228.3	0.35									1386.71	2854.4	2.35
1382.41	238.4	0.37									1387.62	2293.7	1.89
1383.43	242.7	0.38									1388.51	1825.8	1.5
1384.43	200.3	0.31									1389.47	1930.2	1.59
1385.39	185.2	0.29									1390.42	1217.3	1
1386.34	234.1	0.36									1391.36	1537	1.27
1387.35	365.4	0.57									1392.24	1072.9	0.88
1388.23	172.6	0.27									1393.2	1136.4	0.94
1388.98	151.7	0.23									1394.15	820.2	0.68
1389.63	154	0.24									1394.71	1.2	0
1390.56	270.6	0.42									1395.27	1091.3	0.9
1391.59	240.9	0.37									1395.99	782.9	0.64
1392.44	196.5	0.3									1397	1338.1	1.1
1393.32	237.8	0.37									1397.73	1057.7	0.87
1394.24	251.6	0.39									1398.48	740.7	0.61
1395.18	209.8	0.33									1399.43	1975.8	1.63
1395.94	128.2	0.2									1400.41	1127.8	0.93
1396.81	171.2	0.27									1401.06	1213.5	1
1397.48	172.3	0.27									1401.72	1452.3	1.2
1398.29	158.9	0.25									1402.67	1278	1.05
1399.26	222.6	0.34									1403.59	1177.1	0.97
1400.19	196.5	0.3									1404.67	891	0.73
1401.26	238.2	0.37									1405.57	1167.5	0.96
1402.25	171.2	0.27									1406.52	1095.2	0.9
1403.27	241.4	0.37									1407.53	1437.8	1.18
1404.47	247	0.38									1408.52	1036.5	0.85
1405.55	215.9	0.33									1409.08	0.4	0
1406.5	195.5	0.3									1409.62	1071.3	0.88
1407.39	185.1	0.29									1410.6	837.7	0.69
1408.11	167.3	0.26									1411.67	1125.8	0.93
1408.77	213.8	0.33									1412.71	696.3	0.57
1409.72	312.3	0.48									1413.69	1289.7	1.06
1410.56	312.9	0.48									1414.22	11.1	0.01
1411.32	181.5	0.28									1414.81	1206.5	0.99
1412.1	206.2	0.32									1415.65	1324.7	1.09
1412.83	125.2	0.19									1416.42	783.6	0.65
1413.72	194	0.3									1417.28	1054.5	0.87
1414.27	0	0									1417.97	771.8	0.64
1414.81	196.4	0.3									1418.84	753.8	0.62
1415.87	205.2	0.32									1419.65	813.8	0.67
1416.75	150.5	0.23									1420.56	575.5	0.47
1417.69	148.1	0.23									1421.17	694.2	0.57
1418.56	204.8	0.32									1421.87	805.7	0.66
1419.47	241.9	0.37									1422.87	773.7	0.64
1420.44	279.5	0.43									1423.76	721.4	0.59
1421.45	246.6	0.38									1424.68	575.5	0.47
1422.2	162.6	0.25									1425.51	658.5	0.54
1423	158.4	0.25									1426.4	469.8	0.39
1423.75	208.8	0.32									1427.46	867.1	0.71
1424.51	122.4	0.19									1428.46	605.6	0.5
1425.19	202	0.31									1429.48	936.6	0.77
1425.88	156.7	0.24									1430.39	639.7	0.53
1426.69	150.9	0.23									1431.3	685.1	0.56
1427.77	233.2	0.36									1432.03	548.4	0.45
1428.69	165.9	0.26									1433.01	796.6	0.66
1429.41	150.1	0.23									1433.82	494.8	0.41
1430.33	172.8	0.27									1434.61	580.2	0.48
1431.24	241	0.37									1435.57	804.8	0.66
1432.24	234.3	0.36									1436.39	430.3	0.35
1433.26	272.8	0.42									1437.36	779.6	0.64
1433.97	388.9	0.6									1438.35	706.1	0.58
1434.82	352.8	0.55									1439.51	990	0.82
1435.56	229.9	0.36									1440.19	310.2	0.26
1436.14	149.1	0.23									1440.99	345.1	0.28
1436.81	214.4	0.33									1441.74	497.7	0.41
1437.72	214.7	0.33									1442.6	394.9	0.33
1438.61	183.9	0.28									1443.52	484.3	0.4
1439.62	222.3	0.34									1444.2	492.9	0.41
1440.17	0.6	0									1445.17	682	0.56
1440.68	237.8	0.37									1446.03	348	0.29
1441.48	221.8	0.34									1446.91	460.7	0.38
1442.44	183.2	0.28									1447.6	377.7	0.31
1443.22	183	0.28									1448.35	316.2	0.26
1444.03	184.2	0.29									1449.2	458.8	0.38
1444.87	177.3	0.27									1449.98	468.9	0.39
1445.76	247.9	0.38									1450.78	376.5	0.31
1446.53	276.8	0.43									1451.73	504.9	0.42
1447.54	272.1	0.42									1452.67	450	0.37
1448.69	270.1	0.42									1453.43	473.8	0.39
1449.26	0	0									1454.37	492.5	0.41
1449.83	271.9	0.42									1455.4	355.3	0.29
1450.83	253.2	0.39									1456.26	422.6	0.35
1451.86	264.1	0.41									1457	444.1	0.37
1452.65	173	0.27									1457.72	323.5	0.27
1453.57	263.3	0.41									1458.52	353.5	0.29
1454.57	199.9	0.31									1459.39	461.6	0.38
1455.57	177.1	0.27									1460.09	357.5	0.29
1456.48	155.2	0.24									1460.83	310.2	0.26
1457.55	285	0.44									1461.65	478	0.39
1458.47	145.6	0.23									1462.57	398.9	0.33
1459.41	154.3	0.24									1463.69	545.2	0.45
1460.23	199.2	0.31									1464.78	395.3	0.33
1461	135.1	0.21									1465.74	384.7	0.32
1461.91	185	0.29									1466.64	449.4	0.37
1462.89	179.6	0.28									1467.58	610	0.5
1463.68	129.2	0.2									1468.63	446.7	0.37
1464.65	210	0.33									1469.59	425.1	0.35
1465.57	179.6	0.28									1470.4	264.9	0.22
1466.4	158.3	0.25									1471.15	309.8	0.26
1467.29	127.2	0.2									1471.86	304.2	0.25
1467.95	170.3	0.26									1472.69	341.2	0.28
1468.81	138.6	0.21									1473.57	453.6	0.37
1469.77	194.5	0.3									1474.38	267.7	0.22
1470.65	120.5	0.19									1475.27	379	0.31
1471.41	137.6	0.21									1475.99	255.9	0.21
1472.1	118.4	0.18									1476.76	321.6	0.26
1472.89	123.4	0.19									1477.59	292	0.24
1473.74	155.5	0.24									1478.54	327.6	0.27
1474.57	138.4	0.21									1479.61	397.1	0.33
1475.5	148.2	0.23									1480.69	335.8	0.28
1476.44	214.3	0.33									1481.72	370.1	0.3
1477.23	191.2	0.3									1482.71	332.8	0.27
1478.16	224.2	0.35									1483.34	260.6	0.21
1479.08	364.4	0.56									1484	284.3	0.23
1479.93	318.7	0.49									1484.78	306.1	0.25
1480.81	192.4	0.3									1485.64	404.4	0.33
1481.66	212.1	0.33									1486.44	237.8	0.2
1482.46	135.7	0.21									1487.29	343.8	0.28
1483.24	122.5	0.19									1488.35	291.9	0.24
1484.22	155.7	0.24									1489.09	1.7	0
1485.2	195.4	0.3									1489.62	409	0.34
1486.11	143.7	0.22									1490.66	333.9	0.27
1487.16	159.9	0.25									1491.41	319.3	0.26
1488.2	159.4	0.25									1492.31	296.9	0.24
1489.03	144.3	0.22									1493.24	264.9	0.22
1489.76	147.4	0.23									1494.21	292.1	0.24
1490.68	139.4	0.22									1495.02	253.5	0.21
1491.24	3.4	0.01									1495.83	271.1	0.22
1491.8	402.9	0.62									1496.72	261.8	0.22
1492.39	0.8	0									1497.6	303.4	0.25
1493	485.2	0.75									1498.62	303.4	0.25
1494.02	286.1	0.44									1499.44	243.5	0.2
1494.96	260.4	0.4									1499.95	0.2	0
1495.77	178.9	0.28
1496.63	151.5	0.23
1497.53	128.6	0.2
1498.44	138.9	0.22
1499.44	109.1	0.17
