# Supplementary material for: Green Tea Seed Isolated Saponins Exerts Antibacterial Effects against Various Strains of Gram Positive and Gram Negative Bacteria, a Comprehensive Study In Vitro and In Vivo
Source: Evid Based Complement Alternat Med. 2018 Nov 26;2018:3486106. doi: 10.1155/2018/3486106 (PMC6287149; doi:10.1155/2018/3486106)
Supplement: Supplementary Materials — HPLC-Ms (Excel Files) and NMR data (PDF File) of the green tea seed saponins used in this study. 1: toxicity determination of saponins. Cells viability under various concentrations of green tea seed extracted saponins mixture using various cell lines and chickens. 2: NMR data of the green tea seed isolated saponins. 3: HPLC-MS full scan data of the green tea seed extracted saponins mixture compared to standard. 4: detection of various saponins in the green tea seed extracted saponins mixture by HPLC-MS analysis. [file 3486106.f1.zip › 3486106.f1/HPLC-MS full scan of saponins mixture.xlsx]

## Sheet: Sheet1
	아래 두개의 STD Peak list는 같은 자료 (보기쉽게 정리)												아래 두개의 Peak list는 같은 자료 (보기쉽게 정리)											아래 두개의 Peak list는 같은 자료 (보기쉽게 정리)
STD peak list intensity 별						STD peak list mass크기별로						sample acid peak list intensity 별					sample acid peak list mass크기별로						sample tea peak list intensity 별					sample tea peak list mass크기별로
SPECTRUM - MS						SPECTRUM - MS						SPECTRUM - MS					SPECTRUM - MS						SPECTRUM - MS					SPECTRUM - MS
saponin-std6.RAW						saponin-std6.RAW						acid-hydrolyzed-saponin.raw					acid-hydrolyzed-saponin.raw						tea_saponin.raw					tea_saponin.raw
- c ESI sid=10.00 Q1MS [500.000-1500.000]						- c ESI sid=10.00 Q1MS [500.000-1500.000]						- c ESI sid=10.00 Q1MS [500.000-1500.000]					- c ESI sid=10.00 Q1MS [500.000-1500.000]						- c ESI sid=10.00 Q1MS [500.000-1500.000]					- c ESI sid=10.00 Q1MS [500.000-1500.000]
Scan #: 97-4450						Scan #: 97-4450						Scan #: 75-4478					Scan #: 75-4478						Scan #: 1-4488					Scan #: 1-4488
RT: 0.86-39.65						RT: 0.86-39.65						RT: 0.66-39.90					RT: 0.66-39.90						RT: 0.00-39.99					RT: 0.00-39.99
AV: 4354						AV: 4354						AV: 4404					AV: 4404						AV: 4488					AV: 4488
m/z	Intensity	Relative				m/z	Intensity	Relative				m/z	Intensity	Relative			m/z	Intensity	Relative				m/z	Intensity	Relative			m/z	Intensity	Relative
716.27	17067	100				500.087	0.4	0				500.691	1703.9	4.4			821.216	38761.5	100				500.604	892.2	3.55			1229.53	25139.6	100
761.261	10722.6	62.83				500.7	1128.2	6.61				501.76	903.7	2.33			761.243	27039.3	69.76				501.303	443.4	1.76			716.334	20425	81.25
1219.2	8850.4	51.86				501.655	510.9	2.99				502.267	0.1	0			807.175	23977.2	61.86				502.318	668.1	2.66			1230.6	17298.2	68.81
1233.43	8836.1	51.77				502.8	1202.1	7.04				502.827	2266	5.85			716.265	22207.7	57.29				503.091	678.8	2.7			1231.55	15740	62.61
1203.21	8749.4	51.26				503.691	529	3.1				503.778	817.8	2.11			822.294	17711.6	45.69				504.161	527.7	2.1			1275.51	15361.6	61.11
1263.43	8318.6	48.74				504.727	1060	6.21				504.622	1318	3.4			762.247	14869.3	38.36				504.887	600.6	2.39			1259.51	13281.7	52.83
1201.32	8301.2	48.64				505.737	563.5	3.3				505.337	958.1	2.47			863.155	12661	32.66				505.527	351.8	1.4			1276.56	10683.4	42.5
1247.48	8279	48.51				506.798	1028.6	6.03				506.254	861.4	2.22			717.272	10398.6	26.83				506.444	637.8	2.54			1271.53	10016.7	39.84
717.247	8171.8	47.88				507.693	764	4.48				506.873	903.6	2.33			808.303	10039.1	25.9				507.216	689.6	2.74			1305.53	9906.7	39.41
1231.28	8070.2	47.29				508.825	1297.6	7.6				507.685	668.8	1.73			631.212	9691.6	25				507.971	716.1	2.85			1260.6	9821.6	39.07
1249.56	7631.2	44.71				509.762	625.4	3.66				508.702	1557.8	4.02			739.193	8320.3	21.47				508.864	720.9	2.87			1261.59	9319.6	37.07
1235.25	7565.8	44.33				510.624	708.9	4.15				509.752	917.6	2.37			805.149	7980.6	20.59				509.659	351.8	1.4			717.368	8888.9	35.36
1248.68	7510.1	44				511.167	473.8	2.78				510.651	1549.1	4			811.03	7363.1	19				510.472	652.3	2.59			1277.59	8073.4	32.11
1217.23	7404.7	43.39				511.993	483.3	2.83				511.514	848.9	2.19			849.157	6896.9	17.79				511.184	559.4	2.23			1232.59	7898.5	31.42
1265.34	6925.5	40.58				512.829	835.8	4.9				512.649	1575.1	4.06			633.177	6831.2	17.62				512.305	697.6	2.77			1273.62	7349.4	29.23
1261.47	6631.5	38.86				513.621	375.6	2.2				513.606	840.8	2.17			728.283	6534.2	16.86				513.072	598.7	2.38			1306.62	6882.6	27.38
1277.39	6409.5	37.55				514.726	2473.3	14.49				514.731	1500.2	3.87			851.201	6471.3	16.7				514.046	475.2	1.89			1272.61	6685.8	26.59
1204.67	6164	36.12				515.782	725.9	4.25				515.612	773.3	1.99			864.38	5977.6	15.42				514.768	2541.2	10.11			761.325	6562.9	26.11
1279.38	6047	35.43				516.861	1101.3	6.45				516.242	0.4	0			791.328	5650.9	14.58				515.624	556.6	2.21			1269.53	6317.8	25.13
762.333	6004	35.18				517.808	548	3.21				516.782	2440.5	6.3			823.36	5452.1	14.07				516.597	755.8	3.01			1317.52	6052.7	24.08
1251.39	5992.3	35.11				518.859	1292.9	7.58				517.674	881	2.27			803.183	5228.3	13.49				517.148	383.5	1.53			1217.49	5836.5	23.22
1221.11	5979	35.03				519.781	857.2	5.02				518.663	1647.3	4.25			829.022	5218.4	13.46				518.144	588.4	2.34			728.298	5692.3	22.64
1250.53	5597.3	32.8				520.802	1280.9	7.51				519.587	894.8	2.31			812.647	5084.6	13.12				518.978	768.9	3.06			1171.42	5522.1	21.97
1236.81	5582.9	32.71				521.807	950.5	5.57				520.639	1517.4	3.91			797.196	4884.1	12.6				519.701	3	0.01			1262.69	5494.9	21.86
1238.83	5467.4	32.03				522.92	1618.8	9.49				521.478	634.5	1.64			729.289	4731.2	12.21				520.206	882.1	3.51			1215.57	5259.5	20.92
1205.52	5408.6	31.69				523.966	862.5	5.05				522.577	1600.2	4.13			889.064	4592.8	11.85				521.073	863.2	3.43			1233.55	5215	20.74
1253.25	5401.6	31.65				524.911	1022.6	5.99				523.291	1156.2	2.98			763.383	4528.6	11.68				522.041	939.2	3.74			1307.63	5104.4	20.3
1215.28	5364.1	31.43				525.828	543.1	3.18				523.806	0.2	0			804.219	4346.4	11.21				523.045	1244.8	4.95			1187.45	5020.2	19.97
1264.41	5332.7	31.25				526.821	967.5	5.67				524.456	1781	4.59			850.247	4334.7	11.18				523.584	1.8	0.01			1173.47	4792.1	19.06
1234.35	5211.1	30.53				527.753	502.3	2.94				525.297	855.5	2.21			549.096	4306.9	11.11				524.133	800.7	3.18			762.378	4632.8	18.43
1241.03	5185.4	30.38				528.744	979.3	5.74				526.166	747.2	1.93			837.041	4232.5	10.92				525.02	711.7	2.83			1203.53	4558.6	18.13
1305.09	5173.2	30.31				529.624	530.5	3.11				526.93	1473.7	3.8			806.051	4138.3	10.68				526.045	438	1.74			1278.65	4394.1	17.48
1220.15	5131.6	30.07				530.675	1380.5	8.09				527.821	939.1	2.42			632.267	4131	10.66				526.955	746.4	2.97			1303.53	4391.5	17.47
1262.5	5103.3	29.9				531.63	654.7	3.84				528.805	1897	4.89			702.21	4076.9	10.52				527.512	0.4	0			1245.33	4359.1	17.34
1189.39	5094.2	29.85				532.907	1658.3	9.72				529.773	902.9	2.33			853.121	3889.8	10.04				528.081	546.6	2.17			1274.77	4356.7	17.33
1307.24	4969.4	29.12				533.879	672.7	3.94				530.715	1675.5	4.32			679.076	3836.4	9.9				528.96	770	3.06			1185.46	4344.5	17.28
1237.68	4921.3	28.84				534.811	1066.2	6.25				531.38	865.3	2.23			718.441	3825.3	9.87				530.027	589.3	2.34			1265.4	4328	17.22
728.2	4881.5	28.6				535.445	499.7	2.93				532.001	0.7	0			809.377	3816.7	9.85				530.784	932.7	3.71			1201.56	4286.6	17.05
1293.39	4843	28.38				536.413	855.9	5.01				532.516	2225.9	5.74			725.062	3816.2	9.85				531.521	359	1.43			1289.36	4226.5	16.81
1165.3	4839.2	28.35				537.119	717.9	4.21				533.395	1100.9	2.84			730.296	3765.8	9.72				532.382	593.9	2.36			1315.45	4137.4	16.46
1232.5	4825.3	28.27				537.959	828.5	4.85				533.953	1.1	0			747.342	3747.9	9.67				533.032	483.7	1.92			1319.62	4127	16.42
1119.33	4817.8	28.23				538.862	952.2	5.58				534.573	1713.8	4.42			790.688	3745.7	9.66				533.912	364.1	1.45			1247.57	4098.7	16.3
1193.12	4776.4	27.99				539.368	0	0				535.334	936.3	2.42			852.235	3720.2	9.6				534.691	605.6	2.41			1318.6	3956.6	15.74
1267	4748.4	27.82				539.964	959.2	5.62				536.191	811.1	2.09			792.394	3690.9	9.52				535.332	332.4	1.32			1285.6	3947.5	15.7
1255.31	4726.7	27.69				540.762	1014.8	5.95				536.823	931.7	2.4			855.131	3590.4	9.26				536.267	565.2	2.25			1252.58	3939.1	15.67
1275.42	4696.8	27.52				541.646	629	3.69				537.596	622.5	1.61			740.325	3588.1	9.26				537.081	675.7	2.69			1243.43	3909.2	15.55
1302.98	4652	27.26				542.774	964.9	5.65				538.231	0.3	0			798.207	3511.9	9.06				537.609	0.1	0			1301.5	3904.6	15.53
1179.26	4638.3	27.18				543.294	0.2	0				538.762	2157.7	5.57			818.958	3320.4	8.57				538.155	701.7	2.79			1218.55	3900.9	15.52
1117.21	4638.1	27.18				543.821	646.9	3.79				539.699	1022	2.64			867.208	3305.7	8.53				539.037	706.2	2.81			1216.66	3772.4	15.01
1301.3	4631.2	27.14				544.81	938.9	5.5				540.276	1	0			890	3285.6	8.48				539.634	0.9	0			1263.68	3757.3	14.95
1239.87	4585.4	26.87				545.58	465.5	2.73				540.778	1832.7	4.73			795.323	3212.6	8.29				540.178	1359.6	5.41			1267.64	3727.9	14.83
1291.53	4508.8	26.42				546.674	1611.5	9.44				541.752	898	2.32			839.041	3201.5	8.26				541.053	876.8	3.49			1172.53	3690.7	14.68
1218.13	4477	26.23				547.667	686.8	4.02				542.699	1427.3	3.68			865.384	3185.8	8.22				542.047	493.7	1.96			1244.56	3677.8	14.63
1207.31	4464.1	26.16				548.301	0.2	0				543.564	797.2	2.06			841.055	3164.8	8.16				542.981	675.2	2.69			1266.58	3606.3	14.35
1226.96	4450.6	26.08				548.85	1364.2	7.99				544.558	1327.4	3.42			781.327	3075.6	7.93				544.02	688.1	2.74			1270.59	3580.9	14.24
1147.22	4448.4	26.06				549.84	620.3	3.63				545.314	769.1	1.98			834.936	3056.5	7.89				544.962	909.8	3.62			1248.57	3452.2	13.73
1223.31	4440.7	26.02				550.787	996.1	5.84				546.166	990.6	2.56			813.519	3021.8	7.8				545.575	0.6	0			1246.81	3439.7	13.68
1278.41	4415.7	25.87				551.457	608.4	3.56				546.749	1254.1	3.24			745.264	2962.2	7.64				546.1	644.1	2.56			1291.41	3437.3	13.67
1202.3	4412.3	25.85				552.391	716.7	4.2				547.617	922.8	2.38			675.368	2937.6	7.58				546.777	1220.5	4.85			1245.88	3398.4	13.52
1259.47	4408.2	25.83				553.091	617.9	3.62				548.577	18.8	0.05			796.436	2868.9	7.4				547.486	451.9	1.8			1287.46	3395.5	13.51
1135.24	4392.2	25.73				553.88	502.3	2.94				549.096	4306.9	11.11			799.175	2857.9	7.37				548.395	628.6	2.5			702.302	3373.1	13.42
1191.28	4379.8	25.66				554.809	908.5	5.32				549.894	0.1	0			879.082	2853.9	7.36				549.138	506.2	2.01			1254.99	3310.6	13.17
1225.12	4327.7	25.36				555.629	422.8	2.48				550.405	2014.9	5.2			830.205	2818.2	7.27				550.111	484.7	1.93			1268.62	3284.8	13.07
1295.18	4268.5	25.01				556.365	669.5	3.92				551.213	2013.4	5.19			634.109	2762.6	7.13				550.91	627.4	2.5			1299.47	3139.4	12.49
1203.82	4267	25				557.096	835.8	4.9				552.157	1187.1	3.06			720.863	2682.5	6.92				551.583	275.7	1.1			1219.54	3137.1	12.48
1187.48	4249.2	24.9				558.075	532.5	3.12				552.792	967.7	2.5			824.352	2681.2	6.92				552.418	528	2.1			1308.71	3089.5	12.29
1149.32	4230.8	24.79				558.917	718.8	4.21				553.484	669.8	1.73			838.136	2654.9	6.85				553.1	398.4	1.58			1279.66	3031.8	12.06
1243.01	4187.6	24.54				559.77	481.1	2.82				554.547	1736.9	4.48			783.781	2641.7	6.82				554.057	616.1	2.45			1286.57	3031.1	12.06
1269.54	4136.3	24.24				560.76	981.3	5.75				555.547	975.3	2.52			854.078	2641.1	6.81				554.846	573.3	2.28			1202.61	2995.4	11.92
1281.16	4106.3	24.06				561.519	482.6	2.83				556.606	1528.3	3.94			811.811	2584.6	6.67				555.474	295.9	1.18			1295.43	2970.9	11.82
1299.44	3995.7	23.41				562.527	768.7	4.5				557.538	891.6	2.3			868.313	2584.4	6.67				556.322	628	2.5			729.417	2952.3	11.74
1181.34	3992.4	23.39				563.179	665.7	3.9				558.657	1539.7	3.97			746.501	2560.6	6.61				557.003	558.4	2.22			979.288	2950.7	11.74
1287.15	3981.9	23.33				564.091	792	4.64				559.544	789.3	2.04			742.39	2554.2	6.59				557.85	380.6	1.51			1250.93	2948	11.73
1252.26	3938	23.07				564.78	907.9	5.32				560.55	1332.1	3.44			784.587	2539.2	6.55				558.622	470	1.87			1290.36	2907.4	11.56
1254.27	3929.1	23.02				565.321	508.9	2.98				561.374	934.3	2.41			622.672	2526.2	6.52				559.291	353.9	1.41			1253.31	2879.8	11.46
747.174	3880.8	22.74				566.254	1386.7	8.13				562.528	1348.3	3.48			690.277	2525.6	6.52				560.15	444.9	1.77			1204.59	2846.8	11.32
1151.29	3837.9	22.49				567.033	1288.2	7.55				563.441	764.7	1.97			782.453	2523.8	6.51				560.898	572.5	2.28			1249.66	2819.8	11.22
1337.51	3811.5	22.33				567.85	539.4	3.16				564.496	1216	3.14			891.056	2516.1	6.49				561.606	306.6	1.22			1234.53	2808.9	11.17
1209.2	3801.4	22.27				568.734	868.8	5.09				565.214	689.8	1.78			660.877	2506.1	6.47				562.442	530.2	2.11			1297.46	2776.5	11.04
1335.5	3774.3	22.11				569.696	590.8	3.46				566.07	791.9	2.04			875.208	2494.9	6.44				563.174	558.8	2.22			1188.56	2773.6	11.03
1171.35	3757.1	22.01				570.925	1407.1	8.24				566.819	1121.5	2.89			748.381	2478.2	6.39				563.694	4	0.02			1304.62	2765.8	11
1244.93	3743.5	21.93				571.941	788.6	4.62				567.542	647.4	1.67			516.782	2440.5	6.3				564.207	2014.7	8.01			1157.45	2763.4	10.99
1175.09	3734.5	21.88				572.956	957.3	5.61				568.521	1316	3.4			908.946	2421.6	6.25				565.092	1523.5	6.06			730.408	2751.7	10.95
1133.28	3732.5	21.87				573.985	594.3	3.48				569.301	730.2	1.88			880.269	2415.2	6.23				565.689	1.3	0.01			1253.99	2746.5	10.93
1163.34	3729.5	21.85				574.867	939	5.5				570.263	963.3	2.49			769.304	2382.1	6.15				566.241	1334.6	5.31			1331.51	2725.8	10.84
1273.36	3705.3	21.71				575.74	563.4	3.3				571.037	1019.1	2.63			674.499	2358	6.08				567.094	943.9	3.75			1316.61	2719	10.82
1266.15	3671.5	21.51				576.767	1039.2	6.09				571.967	605.1	1.56			859.105	2344.4	6.05				568.202	584.5	2.33			1174.51	2652.9	10.55
1206.4	3671.3	21.51				577.731	750.9	4.4				572.564	945.3	2.44			698.852	2321.9	5.99				568.98	474.8	1.89			1186.53	2610.4	10.38
1260.63	3655.6	21.42				578.248	0.1	0				573.25	760.1	1.96			703.01	2315.3	5.97				569.964	396.2	1.58			718.417	2593.3	10.32
1190.38	3653.5	21.41				578.945	1343	7.87				574.177	866.4	2.24			588.799	2313.4	5.97				571.048	1457.9	5.8			1223.54	2565.4	10.2
1213.39	3653	21.4				579.492	0.1	0				574.899	1487.3	3.84			816.479	2295.7	5.92				572.106	737.7	2.93			1221.66	2563.5	10.2
1271.46	3643	21.34				580.055	765.1	4.48				575.818	900.6	2.32			714.156	2294.1	5.92				573.007	623.8	2.48			514.768	2541.2	10.11
1229.37	3550.5	20.8				580.973	1167.8	6.84				576.645	1724.4	4.45			502.827	2266	5.85				574.096	462	1.84			1257.52	2535.3	10.09
1161.02	3536.1	20.72				581.86	689.8	4.04				577.531	1047.1	2.7			905.43	2260.7	5.83				574.922	610.4	2.43			1302.54	2526	10.05
1292.49	3529.1	20.68				582.736	892.2	5.23				578.622	1565.7	4.04			731.126	2257.7	5.82				575.431	0.1	0			1283.54	2517.1	10.01
1246.65	3520.5	20.63				583.498	561.2	3.29				579.452	1178.6	3.04			819.931	2247.2	5.8				575.949	471.4	1.88			1320.67	2471.9	9.83
1267.79	3519.5	20.62				584.01	0.6	0				580.536	1339.5	3.46			793.424	2226	5.74				576.884	651.7	2.59			1237.45	2442.7	9.72
1225.98	3505.5	20.54				584.691	1412.7	8.28				581.357	905.8	2.34			532.516	2225.9	5.74				577.977	479	1.91			1200.82	2296.4	9.13
1103.13	3505.3	20.54				585.783	795.4	4.66				582.439	1508.8	3.89			621.291	2210.6	5.7				578.945	880.6	3.5			1280.83	2240.5	8.91
1347.34	3504.6	20.53				586.835	1101	6.45				583.306	946	2.44			676.574	2204	5.69				579.928	470.2	1.87			1282.74	2238.5	8.9
1289	3500.8	20.51				587.674	451.4	2.64				584.274	830.7	2.14			814.496	2193	5.66				580.787	611.7	2.43			1292.55	2231.9	8.88
1303.86	3499.8	20.51				588.317	499.6	2.93				584.935	983.9	2.54			842.911	2184	5.63				581.48	374	1.49			784.275	2199.7	8.75
1270.56	3486.2	20.43				588.938	755.1	4.42				585.837	814	2.1			680.275	2164.1	5.58				582.327	410.5	1.63			1343.47	2197	8.74
1235.94	3477.6	20.38				589.712	808	4.73				586.766	1234.9	3.19			538.762	2157.7	5.57				582.925	442	1.76			1345.58	2183.7	8.69
1268.71	3468.3	20.32				590.686	1189.9	6.97				587.583	846.8	2.18			860.38	2148.7	5.54				583.641	303.6	1.21			1309.63	2171.3	8.64
1280.28	3408.7	19.97				591.229	954	5.59				588.186	3.2	0.01			826.882	2144.3	5.53				584.532	540.3	2.15			1239.48	2162.5	8.6
1176.89	3398.4	19.91				592.048	878	5.14				588.799	2313.4	5.97			776.466	2140.7	5.52				585.294	364.7	1.45			1293.52	2153.7	8.57
1173.27	3397.4	19.91				592.878	1047.8	6.14				589.784	459.8	1.19			886.973	2133.1	5.5				586.238	724.4	2.88			1238.55	2151.1	8.56
1290.74	3355.9	19.66				593.618	551.1	3.23				590.362	1298	3.35			672.905	2098.5	5.41				587.063	517.7	2.06			1205.58	2137.6	8.5
1241.99	3351.7	19.64				594.733	1361.3	7.98				591.196	1507.9	3.89			839.968	2075.9	5.36				588.054	481.3	1.91			1321.65	2133	8.48
1276.46	3347.4	19.61				595.613	720.6	4.22				591.8	0.6	0			863.759	2058.8	5.31				589.016	606	2.41			1329.5	2127.8	8.46
1285.23	3339.6	19.57				596.763	1272.9	7.46				592.403	1672.1	4.31			768.377	2053.1	5.3				590.025	849.1	3.38			1189.57	2096.1	8.34
1224.24	3339.5	19.57				597.59	682.7	4				593.302	1153.8	2.98			921.173	2052.2	5.29				591.051	1021	4.06			1300.52	2073.9	8.25
1256.92	3322.6	19.47				598.636	1308.2	7.67				594.242	951.8	2.46			877.17	2041.2	5.27				591.988	516.9	2.06			1220.57	2066	8.22
1221.83	3316.5	19.43				599.448	735.3	4.31				594.975	1058	2.73			646.682	2036.6	5.25				592.718	632.4	2.52			1347.5	2058.9	8.19
1188.53	3309.4	19.39				600.562	1217.6	7.13				595.796	723.3	1.87			722.862	2034	5.25				593.608	385.6	1.53			1235.42	2048.9	8.15
1245.68	3271.7	19.17				601.514	858.4	5.03				596.677	1104.2	2.85			876.279	2029.8	5.24				594.389	15	0.06			564.207	2014.7	8.01
1199.17	3267.7	19.15				602.183	2.7	0.02				597.454	813	2.1			691.166	2016.1	5.2				594.96	1746.2	6.95			1288.34	1996	7.94
1309.56	3245.7	19.02				602.751	1364.5	8				598.534	1501.7	3.87			550.405	2014.9	5.2				595.689	6.8	0.03			1258.56	1978.4	7.87
1105.12	3241	18.99				603.631	811.9	4.76				599.399	1075.5	2.77			551.213	2013.4	5.19				596.199	849.2	3.38			1296.5	1945.9	7.74
1071.1	3227.1	18.91				604.307	0	0				599.943	0.2	0			931.152	2011.6	5.19				597.161	637.2	2.53			1264.5	1932.3	7.69
1154.92	3220	18.87				604.819	1716.1	10.06				600.592	1724.9	4.45			774.935	2008.3	5.18				597.731	0	0			690.238	1925.5	7.66
1283.5	3201.7	18.76				605.864	1123.9	6.59				601.413	883.7	2.28			846.032	1992.9	5.14				598.274	621	2.47			747.295	1916.8	7.62
1169.35	3184	18.66				606.728	1031.2	6.04				602.441	1172.2	3.02			835.916	1975.3	5.1				599.138	505.3	2.01			1333.59	1898.3	7.55
1296.79	3146.1	18.43				607.363	788.6	4.62				603.057	1163.9	3			767.288	1973.9	5.09				600.157	495.2	1.97			611.001	1886	7.5
1194.98	3101.9	18.18				608.407	1182.8	6.93				603.82	717.7	1.85			774.165	1950.8	5.03				600.983	908.3	3.61			1332.63	1881.8	7.49
1120.34	3089.5	18.1				609.294	1029.3	6.03				604.552	964.2	2.49			617.074	1945.7	5.02				602.123	595.8	2.37			1158.52	1856.1	7.38
1167.51	3076.2	18.02				610.354	1092.6	6.4				605.163	754.5	1.95			764.535	1942	5.01				602.984	586.2	2.33			1327.38	1847.3	7.35
1212.48	3071.8	18				611.224	776.4	4.55				605.933	619.9	1.6			1142.71	1934.9	4.99				603.777	340.3	1.35			742.279	1837.2	7.31
1186.64	3048.1	17.86				612.301	946.8	5.55				606.766	1249.4	3.22			630.65	1928.3	4.97				604.638	555.8	2.21			1224.44	1821.5	7.25
1183.19	3046.3	17.85				613.063	776.4	4.55				607.562	622.8	1.61			758.688	1924.2	4.96				605.428	381	1.52			1255.94	1806.9	7.19
1289.75	3043.9	17.83				613.988	1000.1	5.86				608.373	840.8	2.17			726.396	1921.2	4.96				606.371	483.4	1.92			1236.37	1802.1	7.17
1100.96	3043	17.83				614.736	1478.7	8.66				609.001	816.3	2.11			906.423	1920.1	4.95				607.114	386.8	1.54			1298.46	1794.3	7.14
1197.35	3027.5	17.74				615.411	777.5	4.56				609.876	820.4	2.12			847.069	1915.4	4.94				608.095	535.7	2.13			1241.25	1788.4	7.11
1349.22	3019.9	17.69				616.348	749.5	4.39				610.696	1088.3	2.81			908.052	1913	4.94				608.94	556.9	2.22			980.34	1768.9	7.04
1333.64	3010.2	17.64				617.086	1589	9.31				611.5	758.1	1.96			844.914	1911.4	4.93				610.108	1005.9	4			919.022	1750	6.96
1137.29	3003.9	17.6				617.934	864.4	5.06				612.488	1148	2.96			528.805	1897	4.89				611.001	1886	7.5			594.96	1746.2	6.95
1339.46	2991.7	17.53				618.923	2036.8	11.93				613.371	912	2.35			780.645	1893.9	4.89				611.958	753.6	3			1294.49	1728.3	6.88
1317.13	2965.4	17.37				619.815	1053.1	6.17				614.004	2.9	0.01			919.067	1893.2	4.88				612.658	601.4	2.39			1194.68	1698.9	6.76
1319.33	2960.7	17.35				620.815	1419.8	8.32				614.524	1362.8	3.52			817.478	1887	4.87				613.443	426.1	1.7			1285	1697.2	6.75
1158.98	2932.8	17.18				621.774	1063.3	6.23				615.289	771	1.99			800.187	1880.5	4.85				614.495	832.8	3.31			1225.25	1692.2	6.73
1331.15	2923.9	17.13				622.694	1201.7	7.04				616.219	929.8	2.4			825.15	1877.6	4.84				615.188	549.8	2.19			763.427	1676.8	6.67
1210.93	2911.3	17.06				623.542	815.5	4.78				617.074	1945.7	5.02			871.014	1877.2	4.84				616.154	485.2	1.93			1222.69	1657.4	6.59
1329.32	2906.7	17.03				624.108	0.2	0				617.958	1147.1	2.96			873.073	1876.5	4.84				616.945	485.5	1.93			1240.29	1642.3	6.53
1323.5	2902.3	17.01				624.61	1218.8	7.14				618.746	1355.5	3.5			794.509	1874.6	4.84				617.869	403.9	1.61			1097.35	1640.1	6.52
1345.35	2898.9	16.99				625.484	831	4.87				619.448	800.4	2.07			732.701	1863.2	4.81				618.681	436.2	1.74			1159.51	1636.3	6.51
702.116	2895.9	16.97				626.526	947.8	5.55				620.486	1408.3	3.63			714.924	1852.4	4.78				619.371	329.4	1.31			1337.52	1630.3	6.49
1297.6	2893.7	16.95				627.414	677.8	3.97				621.291	2210.6	5.7			681.191	1847	4.77				620.239	410.5	1.63			748.343	1623.3	6.46
1332.83	2880.6	16.88				628.733	1562.3	9.15				622.672	2526.2	6.52			779.424	1844.3	4.76				621.041	452.9	1.8			703.315	1622.1	6.45
1211.61	2868.7	16.81				629.69	966	5.66				623.443	1685.2	4.35			540.778	1832.7	4.73				622.089	493.8	1.96			1207.45	1621.4	6.45
1294.22	2854.3	16.72				630.852	1615.9	9.47				624.486	1618	4.17			856.106	1829.1	4.72				623.029	502.8	2			804.245	1618.8	6.44
1153.21	2852.7	16.71				631.545	830.4	4.87				625.297	1155	2.98			778.439	1814.1	4.68				624.041	410.6	1.63			714.26	1603.5	6.38
1208.2	2841.9	16.65				632.56	1517.2	8.89				626.091	832.8	2.15			856.978	1813	4.68				624.965	908.7	3.61			1209.43	1589.6	6.32
1315.27	2829.9	16.58				633.309	1430.6	8.38				626.861	925	2.39			922.308	1802.3	4.65				625.922	487.8	1.94			1322.74	1559.9	6.21
1227.81	2829.4	16.58				634.232	1064.3	6.24				627.632	604.9	1.56			743.322	1799	4.64				626.88	543.9	2.16			1175.53	1536.5	6.11
1310.56	2827	16.56				634.945	1371.8	8.04				628.582	1082.1	2.79			777.325	1796.2	4.63				627.985	539	2.14			1344.57	1533.3	6.1
1180.33	2825.9	16.56				635.788	927.4	5.43				629.441	755.1	1.95			881.273	1793	4.63				628.922	548.9	2.18			1127.38	1525.6	6.07
1274.43	2824.2	16.55				636.785	1279	7.49				629.942	0.5	0			524.456	1781	4.59				629.951	434.6	1.73			565.092	1523.5	6.06
1166.7	2816.8	16.5				637.516	684.9	4.01				630.65	1928.3	4.97			893.071	1772.8	4.57				630.89	517	2.06			1361.45	1519	6.04
1157.02	2816	16.5				638.416	831.7	4.87				631.212	9691.6	25			785.491	1758.5	4.54				631.568	5	0.02			1348.57	1500.2	5.97
730.483	2810	16.46				639.083	882.4	5.17				632.267	4131	10.66			897.171	1738.7	4.49				632.11	769.7	3.06			1339.56	1499.3	5.96
1306.09	2805.2	16.44				639.943	703.7	4.12				633.177	6831.2	17.62			554.547	1736.9	4.48				632.955	615.6	2.45			1208.5	1481.9	5.89
1196.51	2802.3	16.42				640.778	912.7	5.35				634.109	2762.6	7.13			861.481	1727.9	4.46				633.807	399.3	1.59			649.025	1476.6	5.87
1150.3	2800.8	16.41				641.503	570.5	3.34				634.717	1130	2.92			600.592	1724.9	4.45				634.594	620.7	2.47			1281.76	1470.7	5.85
1118.35	2797.6	16.39				642.404	810.6	4.75				635.45	1079.7	2.79			576.645	1724.4	4.45				635.447	371	1.48			571.048	1457.9	5.8
1170.41	2797.4	16.39				643.186	712.7	4.18				635.971	0.5	0			866.387	1716	4.43				636.453	474.9	1.89			1213.45	1455.8	5.79
1257.66	2789.8	16.35				644.083	674.1	3.95				636.539	1407.7	3.63			534.573	1713.8	4.42				637.244	380.5	1.51			774.133	1454.8	5.79
1321.53	2763.5	16.19				644.866	1116.3	6.54				637.565	1049.8	2.71			869.365	1713.1	4.42				638.262	490.1	1.95			1284.29	1431.1	5.69
1272.38	2752.7	16.13				645.675	710.9	4.17				638.674	1229.7	3.17			500.691	1703.9	4.4				639.06	607.6	2.42			1214.72	1426.3	5.67
1195.64	2752.2	16.13				646.798	1664.4	9.75				639.607	890.1	2.3			842.024	1701.2	4.39				640.113	500.1	1.99			1311.45	1418.7	5.64
1184.86	2747.7	16.1				647.742	1021.7	5.99				640.574	1057.3	2.73			892.101	1698.4	4.38				641.064	503.4	2			1193.49	1402.8	5.58
1182.32	2728.5	15.99				648.888	2096.1	12.28				641.431	619.3	1.6			623.443	1685.2	4.35				642.151	462.1	1.84			1313.48	1398.9	5.56
1282.7	2716.9	15.92				649.993	1210.4	7.09				642.469	1138	2.94			939.183	1677.4	4.33				643.089	481.5	1.92			1335.58	1392.2	5.54
1145.27	2705.4	15.85				651.004	1260.4	7.39				643.328	842.9	2.17			530.715	1675.5	4.32				644.185	530.4	2.11			1251.71	1388.8	5.52
714.299	2696.5	15.8				651.972	792.8	4.65				644.458	1536.4	3.96			592.403	1672.1	4.31				645.02	410.4	1.63			1195.71	1386.3	5.51
1148.38	2684.7	15.73				652.877	1192	6.98				645.415	1179.5	3.04			831.193	1671.6	4.31				645.996	390	1.55			1310.59	1381.5	5.5
1258.53	2674	15.67				653.602	674.3	3.95				646.06	5.4	0.01			904.549	1669.7	4.31				646.879	516.7	2.06			540.178	1359.6	5.41
1338.5	2662	15.6				654.445	902.7	5.29				646.682	2036.6	5.25			920.104	1654	4.27				647.738	328.5	1.31			1334.62	1346.1	5.35
1136.33	2655.3	15.56				655.136	831	4.87				647.643	1151.3	2.97			708.733	1652.7	4.26				648.418	1.6	0.01			787.097	1336	5.31
729.451	2650.5	15.53				656.072	818.2	4.79				648.565	1352.5	3.49			518.663	1647.3	4.25				649.025	1476.6	5.87			566.241	1334.6	5.31
1087.21	2649.4	15.52				656.95	915.4	5.36				649.424	1008.4	2.6			843.867	1638.5	4.23				649.724	22.8	0.09			830.113	1330.8	5.29
1222.58	2641.2	15.48				657.833	594.7	3.48				650.353	928.1	2.39			662.267	1631.3	4.21				650.321	797.8	3.17			1323.64	1283	5.1
1210.12	2621.6	15.36				658.859	1086.9	6.37				651.054	1026.9	2.65			775.738	1630.2	4.21				651.188	542.2	2.16			1346.63	1278.6	5.09
1325.41	2608	15.28				659.681	707.3	4.14				651.862	649.4	1.68			770.309	1628.1	4.2				651.758	0.2	0			1330.51	1275.7	5.07
1121.28	2603.8	15.26				660.695	1314.8	7.7				652.553	1238.5	3.2			928.474	1625.9	4.19				652.331	631.1	2.51			1143.32	1270.7	5.05
1164.34	2603.2	15.25				661.513	1033.7	6.06				653.431	1146.1	2.96			624.486	1618	4.17				653.169	562.9	2.24			523.045	1244.8	4.95
1311.52	2598.1	15.22				662.237	6	0.04				654.439	1388.7	3.58			885.677	1617.8	4.17				654.105	451.8	1.8			1349.59	1244.1	4.95
1172.34	2586.5	15.15				662.752	1764.6	10.34				655.391	1020.5	2.63			741.367	1608.3	4.15				654.895	524.3	2.09			908.129	1228.3	4.89
1327.3	2568.4	15.05				663.661	1134.1	6.65				655.916	0.2	0			878.057	1608	4.15				655.631	296.1	1.18			731.372	1226.2	4.88
1177.56	2551.9	14.95				664.732	1674.9	9.81				656.534	1153.8	2.98			688.519	1603.8	4.14				656.41	448.4	1.78			546.777	1220.5	4.85
1243.89	2547.5	14.93				665.722	1082.8	6.34				657.443	710	1.83			786.557	1603	4.14				657.1	369.8	1.47			681.086	1217.6	4.84
1322.56	2546.3	14.92				666.812	1286.8	7.54				658.381	972.4	2.51			522.577	1600.2	4.13				657.987	362.3	1.44			1210.45	1217.1	4.84
1300.35	2512.6	14.72				667.677	719.6	4.22				659.199	1180.7	3.05			857.986	1583.2	4.08				658.961	571.8	2.27			785.341	1206.8	4.8
1185.58	2509	14.7				668.566	902.2	5.29				660.08	593.4	1.53			815.488	1582.4	4.08				660.031	455.5	1.81			1373.52	1196.3	4.76
1168.51	2507.2	14.69				669.31	776.5	4.55				660.877	2506.1	6.47			512.649	1575.1	4.06				660.94	518.6	2.06			1190.67	1194.1	4.75
1313.43	2496	14.62				670.308	934.4	5.47				661.426	1138.4	2.94			704.593	1565.7	4.04				662.146	759.4	3.02			1111.36	1175.2	4.67
1256.14	2490.1	14.59				671.164	967.2	5.67				662.267	1631.3	4.21			578.622	1565.7	4.04				663.092	652.1	2.59			1196.81	1165.7	4.64
1301.99	2485.4	14.56				672.101	652.4	3.82				663.069	1373.5	3.54			744.445	1559.4	4.02				663.748	1	0			1226	1147	4.56
1281.9	2483.9	14.55				672.886	953.3	5.59				663.841	728.9	1.88			508.702	1557.8	4.02				664.252	651.1	2.59			1206.64	1143.5	4.55
1336.55	2478.9	14.52				673.747	894.1	5.24				664.67	1421.3	3.67			884.595	1553	4.01				665.23	541.5	2.15			688.214	1140	4.53
514.726	2473.3	14.49				674.823	1620	9.49				665.406	1153.1	2.97			789.339	1552.1	4				666.311	563	2.24			1340.62	1119.8	4.45
1228.64	2448.2	14.34				675.677	1027.5	6.02				666.517	1548	3.99			696.561	1550.1	4				667.203	413.6	1.65			1211.48	1114.3	4.43
1308.1	2444.4	14.32				676.838	1892.3	11.09				667.391	1115.6	2.88			510.651	1549.1	4				668.206	385.5	1.53			1226.89	1094	4.35
1194.11	2442.4	14.31				677.747	1013.7	5.94				668.417	1131.1	2.92			666.517	1548	3.99				669.059	467.3	1.86			1338.55	1087	4.32
1286.07	2428.5	14.23				678.738	1419.4	8.32				669.233	1050.8	2.71			719.506	1543.2	3.98				670.132	491.8	1.96			937.248	1074.1	4.27
1216.06	2412.7	14.14				679.71	905.9	5.31				670.1	799.1	2.06			558.657	1539.7	3.97				671.076	546.2	2.17			1336.5	1065.7	4.24
1308.83	2411.5	14.13				680.262	0.2	0				670.915	1203.4	3.1			644.458	1536.4	3.96				672.186	447.7	1.78			1256.82	1063.3	4.23
1152.27	2405.7	14.1				680.892	1892.5	11.09				671.829	931.1	2.4			801.232	1531	3.95				673.094	430.1	1.71			1098.47	1061.9	4.22
1089.17	2403.1	14.08				681.702	943.5	5.53				672.905	2098.5	5.41			556.606	1528.3	3.94				674.189	546.6	2.17			1312.47	1049.4	4.17
1284.37	2381.3	13.95				682.555	1076.8	6.31				673.491	744.6	1.92			898.081	1525	3.93				674.929	460.1	1.83			1328.55	1048.9	4.17
1198.22	2378	13.93				683.278	751.3	4.4				674.499	2358	6.08			520.639	1517.4	3.91				675.763	410.6	1.63			1141.44	1043.2	4.15
763.274	2375.2	13.92				684.246	833.2	4.88				675.368	2937.6	7.58			582.439	1508.8	3.89				676.589	470.6	1.87			1163.43	1036.4	4.12
1298.58	2354.1	13.79				685.069	983.3	5.76				676.042	0.9	0			948.89	1508.4	3.89				677.454	384	1.53			776.704	1032.5	4.11
1155.9	2353	13.79				685.981	870.8	5.1				676.574	2204	5.69			591.196	1507.9	3.89				678.126	1.7	0.01			1069.32	1031.3	4.1
1131.47	2349.5	13.77				686.913	1139.1	6.67				677.604	1241.4	3.2			598.534	1501.7	3.87				678.654	788.6	3.14			591.051	1021	4.06
1288.01	2341	13.72				687.962	1185.9	6.95				678.41	128.7	0.33			514.731	1500.2	3.87				679.297	359	1.43			1341.58	1020.5	4.06
1295.9	2323.2	13.61				688.833	1305.6	7.65				679.076	3836.4	9.9			947.077	1492.3	3.85				680.173	523.9	2.08			1128.46	1013.1	4.03
1365.19	2318.7	13.59				689.848	1646.4	9.65				680.275	2164.1	5.58			910.445	1491.8	3.85				681.086	1217.6	4.84			1242.23	1012.4	4.03
1363.08	2314.5	13.56				690.738	2029.3	11.89				681.191	1847	4.77			574.899	1487.3	3.84				682.046	696.4	2.77			1359.46	1010.6	4.02
1139.36	2305.3	13.51				691.69	1302.4	7.63				681.73	0.7	0			749.332	1484.7	3.83				682.691	415.1	1.65			610.108	1005.9	4
1334.59	2294.5	13.44				692.815	1319.8	7.73				682.295	1410.5	3.64			526.93	1473.7	3.8				683.389	348.9	1.39			1160.61	989.7	3.94
1324.48	2246.2	13.16				693.8	827	4.85				683.181	1026.2	2.65			943.176	1469.7	3.79				684.253	386.7	1.54			1385.49	984.8	3.92
1138.36	2242.6	13.14				694.906	1457.7	8.54				683.769	0.4	0			932.109	1460.8	3.77				685.019	391.6	1.56			920.158	982.5	3.91
1129.21	2201	12.9				696	982.7	5.76				684.311	1230	3.17			1143.66	1454.6	3.75				686.052	396.6	1.58			1199.24	980.5	3.9
1192.08	2191.8	12.84				697.025	1097.1	6.43				684.821	0	0			874.403	1448.5	3.74				686.907	428.1	1.7			743.299	971	3.86
1214.28	2182.3	12.79				698.048	780	4.57				685.356	1210.9	3.12			802.256	1447.5	3.73				687.708	24.4	0.1			1324.6	958	3.81
1072.8	2175.3	12.75				699.006	1040.2	6.09				685.936	2.8	0.01			701.164	1441.8	3.72				688.214	1140	4.53			788.133	951.7	3.79
1069.19	2170.7	12.72				699.946	807.2	4.73				686.588	1362.7	3.52			542.699	1427.3	3.68				689.195	572.8	2.28			567.094	943.9	3.75
1200.06	2162.7	12.67				700.859	1024.5	6				687.122	0	0			721.79	1426	3.68				690.238	1925.5	7.66			691.154	943.6	3.75
1348.27	2149.2	12.59				701.547	16	0.09				687.635	1064.3	2.75			899.03	1421.9	3.67				691.154	943.6	3.75			522.041	939.2	3.74
1377.13	2141.8	12.55				702.116	2895.9	16.97				688.519	1603.8	4.14			664.67	1421.3	3.67				691.979	470.1	1.87			530.784	932.7	3.71
1115.12	2140.7	12.54				702.843	2022.9	11.85				689.417	1131.9	2.92			682.295	1410.5	3.64				692.797	509.1	2.03			1164.62	926.7	3.69
1230.12	2138.4	12.53				703.55	1423.7	8.34				690.277	2525.6	6.52			620.486	1408.3	3.63				693.641	323.3	1.29			1374.59	923.6	3.67
1318.51	2122	12.43				704.116	1.2	0.01				691.166	2016.1	5.2			636.539	1407.7	3.63				694.525	463.5	1.84			1325.39	919.3	3.66
1130.76	2121.4	12.43				704.662	1570.1	9.2				692.052	825.6	2.13			756.643	1406.6	3.63				695.25	329.1	1.31			1161.49	912.6	3.63
1134.22	2120	12.42				705.626	1012.8	5.93				692.633	904.3	2.33			935.555	1405.5	3.63				696.174	410.5	1.63			544.962	909.8	3.62
1141.24	2100.6	12.31				706.697	1175.1	6.89				693.535	934.7	2.41			766.534	1404.8	3.62				696.959	386.8	1.54			624.965	908.7	3.61
1331.83	2098.1	12.29				707.447	715.9	4.19				694.659	1245	3.21			965.284	1398.1	3.61				697.84	337.2	1.34			600.983	908.3	3.61
718.491	2096.2	12.28				708.292	653.5	3.83				695.492	813	2.1			788.473	1397.5	3.61				698.63	370.4	1.47			1039.27	906.9	3.61
648.888	2096.1	12.28				708.995	825.2	4.83				696.561	1550.1	4			833.652	1389.6	3.58				699.288	446.2	1.77			1351.52	901.3	3.59
1350.89	2075.9	12.16				709.722	571.4	3.35				697.57	1329.2	3.43			654.439	1388.7	3.58				700.263	644.5	2.56			1362.66	900.2	3.58
1316.12	2075.5	12.16				710.721	1062.2	6.22				698.24	0.1	0			706.971	1378.5	3.56				701.023	396.2	1.58			500.604	892.2	3.55
1175.88	2059.2	12.07				711.691	785.4	4.6				698.852	2321.9	5.99			825.981	1375	3.55				701.67	0.2	0			908.874	891.5	3.55
618.923	2036.8	11.93				712.683	912.3	5.35				699.737	1063.5	2.74			663.069	1373.5	3.54				702.302	3373.1	13.42			1353.39	887.5	3.53
690.738	2029.3	11.89				713.576	692.3	4.06				700.427	1010.3	2.61			934.73	1372.1	3.54				703.315	1622.1	6.45			1357.37	887.3	3.53
702.843	2022.9	11.85				714.299	2696.5	15.8				701.164	1441.8	3.72			752.344	1367.7	3.53				704.325	732	2.91			1375.62	885	3.52
1320.79	2009.7	11.78				715.172	1251.9	7.34				701.669	0.7	0			614.524	1362.8	3.52				705.192	467.4	1.86			1099.43	883.8	3.52
1106.19	2003.9	11.74				716.27	17067	100				702.21	4076.9	10.52			686.588	1362.7	3.52				706.202	509.2	2.03			1112.5	883.2	3.51
1341.35	2003.6	11.74				717.247	8171.8	47.88				703.01	2315.3	5.97			618.746	1355.5	3.5				707.053	471.3	1.87			520.206	882.1	3.51
1183.99	1971.7	11.55				717.882	1170.2	6.86				703.652	1219.3	3.15			771.159	1354.3	3.49				707.907	345.6	1.37			578.945	880.6	3.5
1174.07	1962.7	11.5				718.491	2096.2	12.28				704.593	1565.7	4.04			648.565	1352.5	3.49				708.711	413.7	1.65			541.053	876.8	3.49
1312.5	1961.1	11.49				719.345	1283.8	7.52				705.391	877.7	2.26			975.338	1350.1	3.48				709.554	318.2	1.27			1227.68	874	3.48
1317.71	1960.8	11.49				720.22	806	4.72				706.191	791.2	2.04			562.528	1348.3	3.48				710.45	411.3	1.64			981.412	870	3.46
1159.86	1954.9	11.45				721.066	1346.1	7.89				706.971	1378.5	3.56			976.481	1342	3.46				711.207	450.4	1.79			521.073	863.2	3.43
1178.34	1953.7	11.45				721.946	836.1	4.9				707.752	868.1	2.24			911.233	1340.3	3.46				712.216	452.3	1.8			1176.59	858.8	3.42
1353.46	1943.9	11.39				722.896	1215.2	7.12				708.733	1652.7	4.26			580.536	1339.5	3.46				713.094	419.4	1.67			596.199	849.2	3.38
804.286	1931.7	11.32				723.796	775.5	4.54				709.474	1154.7	2.98			902.986	1337.5	3.45				714.26	1603.5	6.38			590.025	849.1	3.38
1340.44	1925.9	11.28				724.835	1208.2	7.08				710.442	1207.2	3.11			848.123	1333	3.44				715.275	590.9	2.35			1197.82	847.4	3.37
680.892	1892.5	11.09				725.847	828.8	4.86				711.25	1086.1	2.8			560.55	1332.1	3.44				716.334	20425	81.25			1178.58	844.9	3.36
676.838	1892.3	11.09				726.88	1190.9	6.98				712.297	1199.8	3.1			697.57	1329.2	3.43				716.857	0.3	0			723.06	841.5	3.35
1142.9	1883.5	11.04				728.2	4881.5	28.6				713.193	1136.9	2.93			940.343	1328.8	3.43				717.368	8888.9	35.36			1147.36	840.3	3.34
1326.31	1880.4	11.02				728.756	1276.6	7.48				714.156	2294.1	5.92			918.068	1328.4	3.43				718.417	2593.3	10.32			1180.62	835.5	3.32
1157.89	1876.7	11				729.451	2650.5	15.53				714.924	1852.4	4.78			544.558	1327.4	3.42				719.401	816.4	3.25			1149.48	834.8	3.32
1132.38	1874.8	10.99				730.483	2810	16.46				715.662	3.2	0.01			504.622	1318	3.4				720.365	457.1	1.82			614.495	832.8	3.31
1351.69	1871.9	10.97				731.492	1613.3	9.45				716.265	22207.7	57.29			923.287	1316.3	3.4				721.173	616.9	2.45			749.238	831.3	3.31
1146.15	1869.1	10.95				732.161	14.9	0.09				717.272	10398.6	26.83			568.521	1316	3.4				722.087	465	1.85			906.173	819	3.26
1107.17	1851.4	10.85				732.714	1521.8	8.92				717.823	0.3	0			909.657	1307	3.37				723.06	841.5	3.35			719.401	816.4	3.25
1056.8	1845.5	10.81				733.723	960	5.62				718.441	3825.3	9.87			927.293	1300.3	3.35				724.088	536	2.13			1191.62	806.6	3.21
748.309	1830.8	10.73				734.671	1000.7	5.86				719.506	1543.2	3.98			907.23	1298.6	3.35				725.032	543.9	2.16			1314.25	805.7	3.21
1058.67	1819.6	10.66				735.436	753.9	4.42				720.25	10.3	0.03			590.362	1298	3.35				725.991	418.8	1.67			1144.38	805.5	3.2
1314.37	1815	10.63				736.355	894.1	5.24				720.863	2682.5	6.92			750.365	1292.1	3.33				726.946	638.4	2.54			796.128	803.3	3.2
909.167	1798.7	10.54				737.107	779.4	4.57				721.79	1426	3.68			1025.34	1292	3.33				727.718	35.6	0.14			524.133	800.7	3.18
1161.86	1795.4	10.52				737.956	714.6	4.19				722.862	2034	5.25			870.194	1289.7	3.33				728.298	5692.3	22.64			650.321	797.8	3.17
1074.58	1775.4	10.4				738.828	794.7	4.66				723.654	915.2	2.36			915.349	1289.1	3.33				728.83	0.7	0			778.428	794.9	3.16
1343.26	1767.9	10.36				739.488	481.4	2.82				724.411	547.2	1.41			827.592	1277.2	3.29				729.417	2952.3	11.74			805.132	789.2	3.14
662.752	1764.6	10.34				740.339	685.7	4.02				725.062	3816.2	9.85			882.137	1273.4	3.29				730.408	2751.7	10.95			678.654	788.6	3.14
1346.3	1762.7	10.33				741.087	630.2	3.69				725.633	998.5	2.58			759.559	1272.5	3.28				731.372	1226.2	4.88			1139.46	785.6	3.12
1328.25	1756.7	10.29				742.136	1556.9	9.12				726.396	1921.2	4.96			872.321	1272.3	3.28				732.244	640.1	2.55			873.108	777.3	3.09
1085.32	1756.3	10.29				743.021	1331.5	7.8				727.226	1165.6	3.01			754.87	1271.6	3.28				732.969	477.3	1.9			764.432	774	3.08
908.284	1750.6	10.26				743.94	869.1	5.09				728.283	6534.2	16.86			882.888	1270	3.28				733.862	443.3	1.76			775.148	771.2	3.07
1350	1746.5	10.23				744.85	1048.1	6.14				729.289	4731.2	12.21			1003	1264.4	3.26				734.675	404.3	1.61			528.96	770	3.06
954.773	1738.8	10.19				745.619	624.2	3.66				730.296	3765.8	9.72			960.961	1262	3.26				735.46	303.2	1.21			1115.3	769.9	3.06
1162.68	1735.6	10.17				746.46	64.9	0.38				731.126	2257.7	5.82			546.749	1254.1	3.24				736.339	534.3	2.13			1101.39	769.8	3.06
1364.03	1729.4	10.13				747.174	3880.8	22.74				731.81	1177.3	3.04			894.668	1250.6	3.23				737.175	379.6	1.51			632.11	769.7	3.06
1099.05	1729.4	10.13				748.309	1830.8	10.73				732.701	1863.2	4.81			606.766	1249.4	3.22				738.174	436.3	1.74			518.978	768.9	3.06
1361.28	1725.3	10.11				749.11	1348.1	7.9				733.475	1067.3	2.75			966.42	1246.2	3.21				738.944	360.5	1.43			757.18	765.3	3.04
1375.22	1725	10.11				749.945	975.4	5.72				734.284	1137.4	2.93			694.659	1245	3.21				739.748	246.5	0.98			1183.33	762.8	3.03
604.819	1716.1	10.06				750.845	1020.4	5.98				734.942	938.5	2.42			932.901	1242.4	3.21				740.474	322.9	1.28			662.146	759.4	3.02
1083.27	1714.3	10.04				751.777	793.6	4.65				735.691	803.4	2.07			677.604	1241.4	3.2				741.054	610.9	2.43			786.41	758.9	3.02
1054.94	1708.5	10.01				752.614	893.8	5.24				736.565	1097	2.83			832.805	1239.5	3.2				741.641	1.2	0			1179.65	758.9	3.02
1101.96	1707	10				753.38	705.6	4.13				737.35	885	2.28			652.553	1238.5	3.2				742.279	1837.2	7.31			516.597	755.8	3.01
1166.04	1700.7	9.96				754.431	988.8	5.79				738.221	975.7	2.52			900.691	1234.9	3.19				743.299	971	3.86			611.958	753.6	3
1367.07	1685.7	9.88				755.377	754.4	4.42				739.193	8320.3	21.47			586.766	1234.9	3.19				744.283	541.5	2.15			1140.52	752.7	2.99
664.732	1674.9	9.81				756.319	669.6	3.92				739.791	7.3	0.02			684.311	1230	3.17				744.955	313.8	1.25			1363.66	751.6	2.99
646.798	1664.4	9.75				757.033	687.2	4.03				740.325	3588.1	9.26			638.674	1229.7	3.17				745.749	322.4	1.28			526.955	746.4	2.97
1104.11	1659.4	9.72				757.842	653.7	3.83				741.367	1608.3	4.15			895.508	1223.7	3.16				746.722	426.2	1.7			938.304	740.9	2.95
532.907	1658.3	9.72				758.783	1055.6	6.18				742.39	2554.2	6.59			703.652	1219.3	3.15				747.295	1916.8	7.62			1386.7	738.6	2.94
1122.81	1656.7	9.71				759.767	830.8	4.87				743.322	1799	4.64			937.232	1218	3.14				748.343	1623.3	6.46			572.106	737.7	2.93
689.848	1646.4	9.65				760.566	44.9	0.26				744.445	1559.4	4.02			564.496	1216	3.14				749.238	831.3	3.31			704.325	732	2.91
1125.27	1646.2	9.65				761.261	10722.6	62.83				745.264	2962.2	7.64			912.896	1211.7	3.13				749.989	462.7	1.84			1137.16	730	2.9
786.793	1620.3	9.49				762.333	6004	35.18				745.907	2.3	0.01			685.356	1210.9	3.12				750.777	491.9	1.96			752.014	726.2	2.89
674.823	1620	9.49				763.274	2375.2	13.92				746.501	2560.6	6.61			710.442	1207.2	3.11				751.47	0.4	0			586.238	724.4	2.88
1330.18	1619.9	9.49				763.845	724.2	4.24				747.342	3747.9	9.67			950.607	1206	3.11				752.014	726.2	2.89			1177.49	721.7	2.87
522.92	1618.8	9.49				764.587	1016.9	5.96				748.381	2478.2	6.39			670.915	1203.4	3.1				752.756	398.6	1.59			508.864	720.9	2.87
630.852	1615.9	9.47				765.327	699.9	4.1				749.332	1484.7	3.83			893.867	1203	3.1				753.486	410.7	1.63			507.971	716.1	2.85
731.492	1613.3	9.45				766.109	637	3.73				749.834	0.7	0			712.297	1199.8	3.1				754.386	515.7	2.05			1142.39	715.4	2.85
546.674	1611.5	9.44				766.898	787.7	4.62				750.365	1292.1	3.33			787.491	1197	3.09				755.309	409.4	1.63			1350.64	714.1	2.84
1140.35	1606.2	9.41				767.712	694.4	4.07				751.377	1081.5	2.79			985	1195.6	3.08				756.351	544.5	2.17			828.939	712.4	2.83
1359.51	1601.4	9.38				768.697	838.8	4.91				752.344	1367.7	3.53			944.23	1192.9	3.08				757.18	765.3	3.04			525.02	711.7	2.83
783.993	1599.3	9.37				769.519	552.1	3.24				753.212	1105.7	2.85			995.515	1187.3	3.06				757.711	0.6	0			1228.57	710.5	2.83
1320.02	1599.1	9.37				770.295	695.3	4.07				754.136	951.6	2.45			552.157	1187.1	3.06				758.237	671.2	2.67			539.037	706.2	2.81
617.086	1589	9.31				770.936	748	4.38				754.87	1271.6	3.28			659.199	1180.7	3.05				759.172	513.6	2.04			1070.36	704.7	2.8
1144.46	1581.8	9.27				771.797	747.6	4.38				755.673	1144.2	2.95			645.415	1179.5	3.04				760.106	403.7	1.61			852.403	703	2.8
704.662	1570.1	9.2				772.86	933.3	5.47				756.643	1406.6	3.63			579.452	1178.6	3.04				760.777	28.8	0.11			538.155	701.7	2.79
1153.89	1564.7	9.17				773.927	1126.7	6.6				757.504	1136.3	2.93			731.81	1177.3	3.04				761.325	6562.9	26.11			1129.52	700.5	2.79
628.733	1562.3	9.15				774.776	1305.5	7.65				758.688	1924.2	4.96			941.286	1175.2	3.03				762.378	4632.8	18.43			512.305	697.6	2.77
742.136	1556.9	9.12				775.655	922.3	5.4				759.559	1272.5	3.28			602.441	1172.2	3.02				762.901	0.1	0			682.046	696.4	2.77
732.714	1521.8	8.92				776.442	1049.8	6.15				760.41	299	0.77			727.226	1165.6	3.01				763.427	1676.8	6.67			831.017	696.1	2.77
1073.52	1518	8.89				777.17	954.3	5.59				761.243	27039.3	69.76			603.057	1163.9	3				764.432	774	3.08			1105.39	693.9	2.76
632.56	1517.2	8.89				778.075	961.5	5.63				762.247	14869.3	38.36			933.788	1158.1	2.99				765.225	418.4	1.66			1117.37	692.9	2.76
1352.57	1515.9	8.88				778.874	1051.3	6.16				763.383	4528.6	11.68			523.291	1156.2	2.98				765.951	437.2	1.74			779.308	692	2.75
1026.85	1515.6	8.88				779.485	654.4	3.83				763.9	0.6	0			625.297	1155	2.98				766.761	539.7	2.15			507.216	689.6	2.74
1039.16	1513.3	8.87				780.324	718.5	4.21				764.535	1942	5.01			709.474	1154.7	2.98				767.644	379.7	1.51			544.02	688.1	2.74
1378.7	1502.5	8.8				781.099	689	4.04				765.495	1034.1	2.67			593.302	1153.8	2.98				768.475	463.3	1.84			1041.37	683.5	2.72
1143.57	1498.9	8.78				781.936	696.1	4.08				766.534	1404.8	3.62			656.534	1153.8	2.98				769.296	319.5	1.27			909.554	683.2	2.72
1379.5	1488.9	8.72				782.81	774.1	4.54				767.288	1973.9	5.09			665.406	1153.1	2.97				770.212	664.1	2.64			1017.28	682.4	2.71
1369.41	1488.2	8.72				783.993	1599.3	9.37				768.377	2053.1	5.3			883.606	1153	2.97				771	506.2	2.01			1212.48	682	2.71
1052.96	1486.6	8.71				784.754	1215.7	7.12				769.304	2382.1	6.15			647.643	1151.3	2.97				771.9	403.9	1.61			1103.37	680.4	2.71
614.736	1478.7	8.66				785.594	986.3	5.78				770.309	1628.1	4.2			612.488	1148	2.96				772.739	408	1.62			802.316	680.3	2.71
1009.18	1475.7	8.65				786.261	2.1	0.01				771.159	1354.3	3.49			617.958	1147.1	2.96				773.516	54.6	0.22			503.091	678.8	2.7
1014.79	1468.8	8.61				786.793	1620.3	9.49				772.003	839.5	2.17			653.431	1146.1	2.96				774.133	1454.8	5.79			537.081	675.7	2.69
1088.21	1464.2	8.58				787.941	1100.6	6.45				772.614	995.3	2.57			755.673	1144.2	2.95				775.148	771.2	3.07			542.981	675.2	2.69
1366.11	1462.8	8.57				788.871	784.9	4.6				773.272	1116.9	2.88			936.531	1143.3	2.95				775.945	668.8	2.66			758.237	671.2	2.67
1017.08	1458.2	8.54				789.601	588.2	3.45				774.165	1950.8	5.03			1209.85	1138.6	2.94				776.704	1032.5	4.11			775.945	668.8	2.66
694.906	1457.7	8.54				790.609	920.5	5.39				774.935	2008.3	5.18			661.426	1138.4	2.94				777.518	667.9	2.66			1155.34	668.8	2.66
1355.24	1452.9	8.51				791.499	716.5	4.2				775.738	1630.2	4.21			947.97	1138.2	2.94				778.428	794.9	3.16			502.318	668.1	2.66
952.948	1434.8	8.41				792.057	1.4	0.01				776.466	2140.7	5.52			642.469	1138	2.94				779.308	692	2.75			777.518	667.9	2.66
1097.04	1434.6	8.41				792.569	906.5	5.31				777.325	1796.2	4.63			734.284	1137.4	2.93				780.347	550.4	2.19			1145.42	665.8	2.65
633.309	1430.6	8.38				793.314	651.2	3.82				778.439	1814.1	4.68			713.193	1136.9	2.93				781.3	379	1.51			1371.5	665.5	2.65
1040.97	1425	8.35				794.148	790.6	4.63				779.424	1844.3	4.76			757.504	1136.3	2.93				782.269	456.3	1.81			1083.19	664.6	2.64
703.55	1423.7	8.34				795.098	968.1	5.67				780.122	14.8	0.04			689.417	1131.9	2.92				783.101	300.4	1.19			1071.39	664.4	2.64
1342.28	1422.5	8.33				796.114	948	5.55				780.645	1893.9	4.89			668.417	1131.1	2.92				784.275	2199.7	8.75			770.212	664.1	2.64
1127.02	1422.4	8.33				796.947	849.5	4.98				781.327	3075.6	7.93			634.717	1130	2.92				784.826	0	0			1383.46	662.2	2.63
1029.01	1420.5	8.32				797.718	606.4	3.55				781.879	0	0			566.819	1121.5	2.89				785.341	1206.8	4.8			1153.36	657.1	2.61
620.815	1419.8	8.32				798.697	970.6	5.69				782.453	2523.8	6.51			983.166	1120.6	2.89				786.41	758.9	3.02			965.196	655.3	2.61
678.738	1419.4	8.32				799.232	0.3	0				783.235	45.6	0.12			949.706	1119.7	2.89				787.097	1336	5.31			1181.48	652.4	2.59
584.691	1412.7	8.28				799.749	777.6	4.56				783.781	2641.7	6.82			942.254	1117.3	2.88				788.133	951.7	3.79			510.472	652.3	2.59
1344.18	1411.6	8.27				800.799	957.2	5.61				784.587	2539.2	6.55			773.272	1116.9	2.88				788.994	555.4	2.21			663.092	652.1	2.59
570.925	1407.1	8.24				801.799	836.5	4.9				785.491	1758.5	4.54			667.391	1115.6	2.88				789.811	385.4	1.53			576.884	651.7	2.59
1071.9	1405.6	8.24				802.628	786.9	4.61				786.557	1603	4.14			938.143	1108.7	2.86				790.713	511.9	2.04			664.252	651.1	2.59
1007.01	1404.9	8.23				803.415	617.5	3.62				787.491	1197	3.09			753.212	1105.7	2.85				791.577	383.2	1.52			1352.48	650.3	2.59
1111.32	1387.8	8.13				804.286	1931.7	11.32				788.473	1397.5	3.61			914.426	1104.5	2.85				792.486	443.8	1.77			1355.59	649.3	2.58
1060.77	1387.4	8.13				805.1	1279.9	7.5				789.339	1552.1	4			596.677	1104.2	2.85				793.351	353.5	1.41			1085.32	648.9	2.58
566.254	1386.7	8.13				805.767	785.5	4.6				790.142	13.9	0.04			1006.9	1102.7	2.84				794.225	449.6	1.79			1367.57	647.1	2.57
530.675	1380.5	8.09				806.78	1083.7	6.35				790.688	3745.7	9.66			533.395	1100.9	2.84				795.066	362.9	1.44			700.263	644.5	2.56
967.081	1374.7	8.05				807.812	770.4	4.51				791.328	5650.9	14.58			1004.08	1097.8	2.83				796.128	803.3	3.2			546.1	644.1	2.56
634.945	1371.8	8.04				808.997	1064.3	6.24				791.886	0.2	0			1001.86	1097.1	2.83				796.927	479	1.91			732.244	640.1	2.55
1356.94	1366	8				810.002	603.6	3.54				792.394	3690.9	9.52			736.565	1097	2.83				797.745	473.5	1.88			1365.5	639.7	2.54
602.751	1364.5	8				810.814	729.7	4.28				793.424	2226	5.74			968.402	1094.6	2.82				798.484	482.5	1.92			726.946	638.4	2.54
548.85	1364.2	7.99				811.541	588.7	3.45				793.931	0.1	0			992.765	1088.3	2.81				799.222	306.3	1.22			506.444	637.8	2.54
594.733	1361.3	7.98				812.251	608.6	3.57				794.509	1874.6	4.84			610.696	1088.3	2.81				799.921	412.6	1.64			597.161	637.2	2.53
1142.06	1360.2	7.97				813.019	749.4	4.39				795.323	3212.6	8.29			711.25	1086.1	2.8				800.621	473.7	1.88			880.282	634	2.52
1043.45	1359.1	7.96				813.868	569.6	3.34				796.436	2868.9	7.4			628.582	1082.1	2.79				801.456	497.1	1.98			592.718	632.4	2.52
1377.86	1356.8	7.95				814.76	842	4.93				797.196	4884.1	12.6			751.377	1081.5	2.79				802.316	680.3	2.71			652.331	631.1	2.51
1059.63	1353.7	7.93				815.611	651.4	3.82				798.207	3511.9	9.06			1064.63	1080.9	2.79				803.095	354.6	1.41			1040.42	630.1	2.51
749.11	1348.1	7.9				816.483	803.7	4.71				799.175	2857.9	7.37			635.45	1079.7	2.79				804.245	1618.8	6.44			548.395	628.6	2.5
922.752	1347	7.89				817.356	591.5	3.47				800.187	1880.5	4.85			924.136	1076	2.78				805.132	789.2	3.14			824.317	628.5	2.5
721.066	1346.1	7.89				818.112	474.6	2.78				801.232	1531	3.95			599.399	1075.5	2.77				805.686	398.2	1.58			556.322	628	2.5
578.945	1343	7.87				818.914	785.4	4.6				802.256	1447.5	3.73			959.399	1074	2.77				806.478	489.8	1.95			550.91	627.4	2.5
968.679	1340.5	7.85				819.871	754.6	4.42				803.183	5228.3	13.49			969.26	1073.4	2.77				807.306	351	1.4			1354.79	624.5	2.48
1113.23	1334.3	7.82				820.958	967.2	5.67				804.219	4346.4	11.21			733.475	1067.3	2.75				808.243	372.3	1.48			1369.5	623.9	2.48
743.021	1331.5	7.8				821.904	621.5	3.64				805.149	7980.6	20.59			896.41	1065.7	2.75				809.078	387.5	1.54			573.007	623.8	2.48
1044.59	1325.3	7.77				822.803	884.4	5.18				806.051	4138.3	10.68			687.635	1064.3	2.75				810.055	431.5	1.72			842.221	622.5	2.48
692.815	1319.8	7.73				823.544	636.4	3.73				807.175	23977.2	61.86			699.737	1063.5	2.74				810.742	343.8	1.37			598.274	621	2.47
1012.81	1317.3	7.72				824.346	636.5	3.73				807.738	1.3	0			917.114	1060.4	2.74				811.423	356.5	1.42			634.594	620.7	2.47
660.695	1314.8	7.7				825.153	1035.6	6.07				808.303	10039.1	25.9			916.387	1059.3	2.73				812.246	515.8	2.05			721.173	616.9	2.45
894.876	1313.9	7.7				826.119	748.3	4.38				809.377	3816.7	9.85			594.975	1058	2.73				813.053	409.7	1.63			855.035	616.2	2.45
1090.92	1313.1	7.69				826.984	799.3	4.68				810.37	456.9	1.18			640.574	1057.3	2.73				813.835	372.4	1.48			554.057	616.1	2.45
1367.8	1311.9	7.69				827.821	618.8	3.63				811.03	7363.1	19			970.284	1050.9	2.71				814.587	476.5	1.9			632.955	615.6	2.45
598.636	1308.2	7.67				828.881	1231.9	7.22				811.811	2584.6	6.67			669.233	1050.8	2.71				815.364	402.7	1.6			1366.62	615.1	2.45
1090.09	1305.8	7.65				829.842	1204.2	7.06				812.647	5084.6	13.12			637.565	1049.8	2.71				816.254	549.7	2.19			1087.38	613.6	2.44
688.833	1305.6	7.65				830.57	1036.6	6.07				813.519	3021.8	7.8			577.531	1047.1	2.7				817.128	395.9	1.57			1376.72	611.8	2.43
774.776	1305.5	7.65				831.433	875.5	5.13				814.496	2193	5.66			990.984	1044.2	2.69				817.661	0.1	0			580.787	611.7	2.43
1354.37	1305.2	7.65				832.341	683.2	4				815.488	1582.4	4.08			999.308	1039.4	2.68				818.181	525	2.09			921.181	611.2	2.43
1084.43	1303.9	7.64				833.152	664.7	3.89				816.479	2295.7	5.92			1075.67	1038.2	2.68				819.064	469.4	1.87			741.054	610.9	2.43
691.69	1302.4	7.63				834.047	478.5	2.8				817.478	1887	4.87			1021.37	1035.9	2.67				819.892	327.6	1.3			574.922	610.4	2.43
1057.57	1302.3	7.63				834.916	771.8	4.52				818.375	539.4	1.39			945.134	1035	2.67				820.636	408.6	1.63			639.06	607.6	2.42
508.825	1297.6	7.6				835.947	872.4	5.11				818.958	3320.4	8.57			765.495	1034.1	2.67				821.428	373	1.48			589.016	606	2.41
1011.06	1292.9	7.58				837.057	943.9	5.53				819.931	2247.2	5.8			651.054	1026.9	2.65				822.301	458.4	1.82			534.691	605.6	2.41
518.859	1292.9	7.58				838.087	716	4.2				820.712	194.4	0.5			683.181	1026.2	2.65				823.29	574.8	2.29			612.658	601.4	2.39
567.033	1288.2	7.55				839.063	917.2	5.37				821.216	38761.5	100			1063.44	1025.6	2.65				824.317	628.5	2.5			922.146	600.7	2.39
666.812	1286.8	7.54				839.995	631.5	3.7				822.294	17711.6	45.69			1009.98	1023.1	2.64				825.26	528.6	2.1			504.887	600.6	2.39
1357.75	1285.6	7.53				840.938	829.5	4.86				823.36	5452.1	14.07			539.699	1022	2.64				826.178	460.2	1.83			513.072	598.7	2.38
719.345	1283.8	7.52				841.843	744.4	4.36				824.352	2681.2	6.92			962.822	1021.1	2.63				827.032	332.9	1.32			602.123	595.8	2.37
970.455	1282.2	7.51				842.688	828.3	4.85				825.15	1877.6	4.84			655.391	1020.5	2.63				827.926	407.4	1.62			532.382	593.9	2.36
520.802	1280.9	7.51				843.411	613.6	3.6				825.981	1375	3.55			571.037	1019.1	2.63				828.434	0	0			1358.41	591.1	2.35
1062.82	1280.9	7.51				844.242	605	3.55				826.882	2144.3	5.53			952.008	1018.1	2.63				828.939	712.4	2.83			715.275	590.9	2.35
805.1	1279.9	7.5				844.824	590.5	3.46				827.592	1277.2	3.29			888.125	1017	2.62				829.48	0	0			530.027	589.3	2.34
636.785	1279	7.49				845.663	735.8	4.31				828.458	33.6	0.09			1036.06	1015.5	2.62				830.113	1330.8	5.29			518.144	588.4	2.34
728.756	1276.6	7.48				846.675	930.5	5.45				829.022	5218.4	13.46			1015.02	1011.1	2.61				831.017	696.1	2.77			1148.39	587.3	2.34
1391.18	1274.1	7.47				847.544	525.6	3.08				830.205	2818.2	7.27			832.049	1010.6	2.61				831.815	461.3	1.83			602.984	586.2	2.33
596.763	1272.9	7.46				848.244	531.8	3.12				831.193	1671.6	4.31			700.427	1010.3	2.61				832.691	484.7	1.93			568.202	584.5	2.33
984.988	1268.6	7.43				849.013	689.6	4.04				832.049	1010.6	2.61			649.424	1008.4	2.6				833.63	329.4	1.31			874.177	579	2.3
987.42	1268.6	7.43				849.883	644.7	3.78				832.805	1239.5	3.2			990.07	1008.1	2.6				834.572	404.1	1.61			853.285	578.1	2.3
651.004	1260.4	7.39				850.663	733	4.29				833.652	1389.6	3.58			977.519	1006.9	2.6				835.409	379.7	1.51			823.29	574.8	2.29
1042.59	1258.6	7.37				851.369	681.9	4				834.404	51.4	0.13			1034.29	1005.5	2.59				836.233	426	1.69			554.846	573.3	2.28
1361.99	1254	7.35				852.209	816.2	4.78				834.936	3056.5	7.89			980.957	1004.4	2.59				836.98	377	1.5			689.195	572.8	2.28
1123.57	1252.7	7.34				852.998	896.9	5.26				835.916	1975.3	5.1			1056.99	1003.4	2.59				837.75	355	1.41			560.898	572.5	2.28
715.172	1251.9	7.34				853.921	795.9	4.66				836.483	0	0			901.435	999.3	2.58				838.497	405.2	1.61			658.961	571.8	2.27
1075.51	1247.6	7.31				854.965	1050.3	6.15				837.041	4232.5	10.92			725.633	998.5	2.58				839.222	312	1.24			1073.37	569.2	2.26
971.399	1245	7.29				855.63	499.5	2.93				837.626	0	0			967.409	998.4	2.58				839.907	274.3	1.09			1162.44	568.1	2.26
972.595	1234.1	7.23				856.497	863.6	5.06				838.136	2654.9	6.85			1014	996.8	2.57				840.668	339.1	1.35			1387.62	567.9	2.26
937.136	1232.7	7.22				857.44	867.4	5.08				839.041	3201.5	8.26			924.931	996.7	2.57				841.374	297.8	1.18			1326.16	566.8	2.25
828.881	1231.9	7.22				858.675	1006.4	5.9				839.968	2075.9	5.36			772.614	995.3	2.57				842.221	622.5	2.48			536.267	565.2	2.25
896.915	1227.6	7.19				859.762	727.9	4.27				841.055	3164.8	8.16			961.878	993.9	2.56				842.937	332.8	1.32			1116.34	565.2	2.25
1356.05	1226.5	7.19				860.775	660.1	3.87				842.024	1701.2	4.39			964.316	993.8	2.56				843.66	359.3	1.43			666.311	563	2.24
624.61	1218.8	7.14				861.552	589.4	3.45				842.911	2184	5.63			946.063	991.3	2.56				844.507	502.9	2			653.169	562.9	2.24
600.562	1217.6	7.13				862.334	632.2	3.7				843.867	1638.5	4.23			546.166	990.6	2.56				845.308	426.3	1.7			511.184	559.4	2.23
1122.04	1217.3	7.13				863.078	596.3	3.49				844.404	0.3	0			979.177	985.5	2.54				846.169	499.9	1.99			563.174	558.8	2.22
784.754	1215.7	7.12				863.98	744.5	4.36				844.914	1911.4	4.93			584.935	983.9	2.54				846.947	432.9	1.72			557.003	558.4	2.22
722.896	1215.2	7.12				864.99	803.6	4.71				846.032	1992.9	5.14			912.024	982.8	2.54				847.841	412.1	1.64			1169.25	557.1	2.22
649.993	1210.4	7.09				865.917	645.7	3.78				847.069	1915.4	4.94			986.791	982	2.53				848.788	400.2	1.59			608.94	556.9	2.22
724.835	1208.2	7.08				866.834	756.5	4.43				848.123	1333	3.44			738.221	975.7	2.52				849.921	540.1	2.15			515.624	556.6	2.21
829.842	1204.2	7.06				867.638	601.8	3.53				849.157	6896.9	17.79			555.547	975.3	2.52				850.7	368.9	1.47			604.638	555.8	2.21
502.8	1202.1	7.04				868.502	649.2	3.8				850.247	4334.7	11.18			978.338	973	2.51				851.688	536.3	2.13			788.994	555.4	2.21
622.694	1201.7	7.04				869.206	795.2	4.66				851.201	6471.3	16.7			658.381	972.4	2.51				852.403	703	2.8			1192.6	553.5	2.2
1000.68	1194.3	7				870.016	636.2	3.73				852.235	3720.2	9.6			991.864	970.2	2.5				853.285	578.1	2.3			872.188	551.2	2.19
652.877	1192	6.98				870.944	906.7	5.31				853.121	3889.8	10.04			552.792	967.7	2.5				854.193	483.7	1.92			910.337	551.1	2.19
726.88	1190.9	6.98				871.596	591.3	3.46				854.078	2641.1	6.81			1019.69	965.8	2.49				855.035	616.2	2.45			977.168	550.8	2.19
590.686	1189.9	6.97				872.551	1053.4	6.17				855.131	3590.4	9.26			604.552	964.2	2.49				855.969	474.1	1.89			780.347	550.4	2.19
687.962	1185.9	6.95				873.559	792.5	4.64				856.106	1829.1	4.72			570.263	963.3	2.49				856.627	329.7	1.31			615.188	549.8	2.19
608.407	1182.8	6.93				874.697	832.4	4.88				856.978	1813	4.68			505.337	958.1	2.47				857.403	367.4	1.46			816.254	549.7	2.19
706.697	1175.1	6.89				875.611	751.8	4.41				857.986	1583.2	4.08			996.592	956.7	2.47				858.31	417.9	1.66			628.922	548.9	2.18
1127.65	1170.7	6.86				876.634	737.6	4.32				859.105	2344.4	6.05			873.644	955.6	2.47				859.22	376.4	1.5			1165.68	546.8	2.17
717.882	1170.2	6.86				877.439	661.6	3.88				859.853	0.7	0			913.617	953.1	2.46				860.19	381.7	1.52			1053.22	546.7	2.17
1070.06	1168.8	6.85				878.538	913.8	5.35				860.38	2148.7	5.54			1056	952.5	2.46				861.033	368.3	1.46			528.081	546.6	2.17
580.973	1167.8	6.84				879.431	611.9	3.59				861.481	1727.9	4.46			594.242	951.8	2.46				861.889	376.5	1.5			674.189	546.6	2.17
1109.43	1167.4	6.84				880.104	549.8	3.22				862.38	389.2	1			754.136	951.6	2.45				862.542	327.3	1.3			671.076	546.2	2.17
1358.68	1164.4	6.82				881.034	1001.8	5.87				863.155	12661	32.66			953.492	951.2	2.45				863.3	374.6	1.49			756.351	544.5	2.17
1081.03	1155.7	6.77				882.11	884.5	5.18				863.759	2058.8	5.31			1027.09	950.1	2.45				864.23	517.9	2.06			725.032	543.9	2.16
1086.21	1154.9	6.77				883.122	919.3	5.39				864.38	5977.6	15.42			929.454	946.7	2.44				865.192	428.1	1.7			626.88	543.9	2.16
938.943	1143.2	6.7				884.069	694.8	4.07				865.384	3185.8	8.22			583.306	946	2.44				866.146	419	1.67			651.188	542.2	2.16
686.913	1139.1	6.67				884.996	845.8	4.96				866.387	1716	4.43			572.564	945.3	2.44				867.109	399.1	1.59			744.283	541.5	2.15
1129.9	1135.4	6.65				885.877	507.7	2.97				867.208	3305.7	8.53			1099.65	940.6	2.43				868.127	453.9	1.81			665.23	541.5	2.15
1108.67	1135.1	6.65				886.742	731.6	4.29				868.313	2584.4	6.67			527.821	939.1	2.42				869.126	476	1.89			584.532	540.3	2.15
663.661	1134.1	6.65				887.539	584	3.42				869.365	1713.1	4.42			1023.3	938.6	2.42				870.182	476.9	1.9			849.921	540.1	2.15
1115.85	1132.9	6.64				888.593	763.8	4.48				870.194	1289.7	3.33			734.942	938.5	2.42				871.14	413	1.64			766.761	539.7	2.15
1383.35	1129.8	6.62				889.532	566.6	3.32				871.014	1877.2	4.84			1005.04	936.3	2.42				872.188	551.2	2.19			627.985	539	2.14
500.7	1128.2	6.61				890.388	529.3	3.1				871.676	919.6	2.37			535.334	936.3	2.42				873.108	777.3	3.09			1150.58	537	2.14
1389.25	1126.8	6.6				891.199	671.9	3.94				872.321	1272.3	3.28			693.535	934.7	2.41				873.652	1	0			851.688	536.3	2.13
773.927	1126.7	6.6				892.057	515.5	3.02				873.073	1876.5	4.84			561.374	934.3	2.41				874.177	579	2.3			724.088	536	2.13
605.864	1123.9	6.59				893.009	953	5.58				873.644	955.6	2.47			951.309	933.8	2.41				875.17	522.6	2.08			608.095	535.7	2.13
1015.87	1120	6.56				893.786	630	3.69				874.403	1448.5	3.74			956.641	933.4	2.41				876.166	465	1.85			1100.41	534.8	2.13
969.438	1116.7	6.54				894.876	1313.9	7.7				875.208	2494.9	6.44			1024.29	931.7	2.4				877.09	448	1.78			1119.46	534.6	2.13
1381.63	1116.3	6.54				895.821	877.3	5.14				876.279	2029.8	5.24			536.823	931.7	2.4				878.14	438.4	1.74			935.215	534.4	2.13
644.866	1116.3	6.54				896.915	1227.6	7.19				877.17	2041.2	5.27			1030.44	931.5	2.4				879.173	447	1.78			736.339	534.3	2.13
1126.13	1113	6.52				897.834	679.5	3.98				878.057	1608	4.15			671.829	931.1	2.4				880.282	634	2.52			911.211	533.9	2.12
941.166	1111.1	6.51				898.644	682	4				879.082	2853.9	7.36			994.511	930.7	2.4				881.257	441.1	1.75			1104.41	533.2	2.12
1021.11	1108	6.49				899.404	664.9	3.9				880.269	2415.2	6.23			616.219	929.8	2.4				882.188	404.2	1.61			1042.37	530.6	2.11
1368.59	1102.7	6.46				900.293	571	3.35				881.273	1793	4.63			974.356	929.5	2.4				883.032	410.4	1.63			644.185	530.4	2.11
516.861	1101.3	6.45				901.044	646.5	3.79				882.137	1273.4	3.29			650.353	928.1	2.39				884.079	419.1	1.67			562.442	530.2	2.11
586.835	1101	6.45				901.88	558.9	3.27				882.888	1270	3.28			1013.03	926.3	2.39				885.075	427.5	1.7			1370.46	529.2	2.11
787.941	1100.6	6.45				902.847	752.8	4.41				883.606	1153	2.97			1079.85	925.1	2.39				886.018	362.6	1.44			825.26	528.6	2.1
1077.4	1100.5	6.45				903.866	620.3	3.63				884.595	1553	4.01			626.861	925	2.39				886.786	311.3	1.24			552.418	528	2.1
988.464	1099.6	6.44				904.812	657.1	3.85				885.677	1617.8	4.17			902.192	923.1	2.38				887.522	296.6	1.18			504.161	527.7	2.1
907.263	1098.4	6.44				905.666	561.2	3.29				886.454	32.6	0.08			547.617	922.8	2.38				888.305	295.5	1.18			1133.37	527.2	2.1
1055.71	1097.6	6.43				906.527	753.2	4.41				886.973	2133.1	5.5			980.115	920.7	2.38				889.007	260.5	1.04			818.181	525	2.09
697.025	1097.1	6.43				907.263	1098.4	6.44				888.125	1017	2.62			1154.8	920.2	2.37				889.718	258.4	1.03			1389.48	524.4	2.09
1023.07	1095.7	6.42				908.284	1750.6	10.26				889.064	4592.8	11.85			871.676	919.6	2.37				890.408	268	1.07			654.895	524.3	2.09
1393	1095.3	6.42				909.167	1798.7	10.54				890	3285.6	8.48			1092.65	918.6	2.37				891.145	303.8	1.21			680.173	523.9	2.08
986.601	1094	6.41				909.973	896	5.25				890.545	0	0			509.752	917.6	2.37				892.105	357.1	1.42			875.17	522.6	2.08
610.354	1092.6	6.4				910.726	887	5.2				891.056	2516.1	6.49			1035.16	916.5	2.36				892.982	366.6	1.46			1113.47	522.3	2.08
1076.48	1091.6	6.4				911.364	823.5	4.83				892.101	1698.4	4.38			723.654	915.2	2.36				893.919	367.6	1.46			1015.27	520.5	2.07
658.859	1086.9	6.37				912.161	636.1	3.73				893.071	1772.8	4.57			1022.32	915.1	2.36				894.845	406.8	1.62			995.323	520.1	2.07
1360.38	1086	6.36				912.981	787.4	4.61				893.867	1203	3.1			983.998	914.6	2.36				895.853	349.4	1.39			660.94	518.6	2.06
957.269	1084.4	6.35				913.611	515.9	3.02				894.668	1250.6	3.23			1062.29	913.7	2.36				896.814	374	1.49			864.23	517.9	2.06
806.78	1083.7	6.35				914.393	531.2	3.11				895.508	1223.7	3.16			1061.23	912.5	2.35				897.698	347.8	1.38			587.063	517.7	2.06
665.722	1082.8	6.34				915.134	658.3	3.86				896.41	1065.7	2.75			613.371	912	2.35				898.576	380	1.51			630.89	517	2.06
1024.84	1078.3	6.32				916.1	685.3	4.02				897.171	1738.7	4.49			1083.36	909.6	2.35				899.462	307.1	1.22			591.988	516.9	2.06
682.555	1076.8	6.31				917.038	693.5	4.06				898.081	1525	3.93			930.298	907.6	2.34				900.353	306.3	1.22			646.879	516.7	2.06
1033.2	1075.9	6.3				917.896	505.7	2.96				899.03	1421.9	3.67			1115.29	907.1	2.34				901.267	368.9	1.47			1360.32	516	2.05
1027.88	1073.4	6.29				918.848	724	4.24				899.839	858.3	2.21			957.303	906.6	2.34				902.201	285.9	1.14			812.246	515.8	2.05
1082.13	1072.2	6.28				919.784	606.7	3.55				900.691	1234.9	3.19			581.357	905.8	2.34				903.033	342.4	1.36			754.386	515.7	2.05
1112.37	1071	6.28				920.729	831.8	4.87				901.435	999.3	2.58			692.633	904.3	2.33				904.044	382.6	1.52			1342.54	513.9	2.04
1376	1070.7	6.27				921.599	808.2	4.74				902.192	923.1	2.38			501.76	903.7	2.33				904.971	309	1.23			759.172	513.6	2.04
534.811	1066.2	6.25				922.752	1347	7.89				902.986	1337.5	3.45			506.873	903.6	2.33				905.557	4.7	0.02			790.713	511.9	2.04
1399.45	1066.2	6.25				923.633	811.4	4.75				903.616	750	1.94			1020.46	903.5	2.33				906.173	819	3.26			1372.56	510.4	2.03
634.232	1064.3	6.24				924.16	0.5	0				904.549	1669.7	4.31			988.5	903	2.33				907.026	480.7	1.91			706.202	509.2	2.03
808.997	1064.3	6.24				924.699	1047.5	6.14				905.43	2260.7	5.83			529.773	902.9	2.33				907.611	1.2	0			692.797	509.1	2.03
1370.89	1063.9	6.23				925.466	854.7	5.01				906.423	1920.1	4.95			1058.83	902.8	2.33				908.129	1228.3	4.89			1102.44	508.7	2.02
621.774	1063.3	6.23				926.35	707.5	4.15				907.23	1298.6	3.35			575.818	900.6	2.32				908.874	891.5	3.55			1200.04	508.4	2.02
1371.6	1062.7	6.23				927.15	941.6	5.52				908.052	1913	4.94			1098.38	899.5	2.32				909.554	683.2	2.72			549.138	506.2	2.01
710.721	1062.2	6.22				928	701.3	4.11				908.946	2421.6	6.25			541.752	898	2.32				910.337	551.1	2.19			771	506.2	2.01
504.727	1060	6.21				928.919	832.3	4.88				909.657	1307	3.37			1018.73	897.8	2.32				911.211	533.9	2.12			599.138	505.3	2.01
758.783	1055.6	6.18				929.642	529.5	3.1				910.445	1491.8	3.85			519.587	894.8	2.31				912.27	438.8	1.75			1131.49	505.2	2.01
872.551	1053.4	6.17				930.532	801.6	4.7				911.233	1340.3	3.46			557.538	891.6	2.3				912.78	0	0			1399.43	503.6	2
619.815	1053.1	6.17				931.412	641.5	3.76				912.024	982.8	2.54			954.341	890.4	2.3				913.321	421.6	1.68			641.064	503.4	2
778.874	1051.3	6.16				932.227	531.5	3.11				912.896	1211.7	3.13			639.607	890.1	2.3				914.302	402.9	1.6			844.507	502.9	2
854.965	1050.3	6.15				933.023	656	3.84				913.617	953.1	2.46			1005.94	889.5	2.29				915.222	363.9	1.45			623.029	502.8	2
1124.37	1050	6.15				933.93	645.6	3.78				914.426	1104.5	2.85			973.493	887.9	2.29				916.15	314.5	1.25			986.87	501.5	1.99
776.442	1049.8	6.15				934.947	817.8	4.79				915.349	1289.1	3.33			737.35	885	2.28				916.933	251.1	1			1109.26	500.8	1.99
744.85	1048.1	6.14				935.999	785.6	4.6				916.387	1059.3	2.73			926.435	884.8	2.28				917.771	302.9	1.2			640.113	500.1	1.99
592.878	1047.8	6.14				937.136	1232.7	7.22				917.114	1060.4	2.74			601.413	883.7	2.28				918.489	21.2	0.08			846.169	499.9	1.99
924.699	1047.5	6.14				938.089	621.9	3.64				918.068	1328.4	3.43			958.703	881.9	2.28				919.022	1750	6.96			801.456	497.1	1.98
1373.39	1046.8	6.13				938.943	1143.2	6.7				919.067	1893.2	4.88			517.674	881	2.27				920.158	982.5	3.91			1156.4	496.9	1.98
955.623	1041.8	6.1				939.558	760.1	4.45				920.104	1654	4.27			971.869	879.8	2.27				921.181	611.2	2.43			600.157	495.2	1.97
699.006	1040.2	6.09				940.422	842.4	4.94				921.173	2052.2	5.29			705.391	877.7	2.26				922.146	600.7	2.39			1368.6	494.4	1.97
576.767	1039.2	6.09				941.166	1111.1	6.51				921.725	2.3	0.01			972.733	871.2	2.25				922.889	397.4	1.58			622.089	493.8	1.96
830.57	1036.6	6.07				941.974	742	4.35				922.308	1802.3	4.65			993.651	868.3	2.24				923.686	391.9	1.56			978.267	493.7	1.96
825.153	1035.6	6.07				942.715	714.1	4.18				923.287	1316.3	3.4			707.752	868.1	2.24				924.505	326.8	1.3			542.047	493.7	1.96
661.513	1033.7	6.06				943.347	852.3	4.99				924.136	1076	2.78			574.177	866.4	2.24				925.309	296.6	1.18			750.777	491.9	1.96
1008.08	1031.4	6.04				944.287	755.7	4.43				924.931	996.7	2.57			531.38	865.3	2.23				926.152	330.6	1.32			670.132	491.8	1.96
606.728	1031.2	6.04				945.005	689.7	4.04				925.68	853.3	2.2			1052.95	864.8	2.23				927.01	348.4	1.39			1086.33	490.5	1.95
609.294	1029.3	6.03				945.717	617.5	3.62				926.435	884.8	2.28			952.777	864.1	2.23				927.988	263.8	1.05			936.243	490.4	1.95
506.798	1028.6	6.03				946.667	708.2	4.15				927.293	1300.3	3.35			1217.61	863	2.23				928.652	238.2	0.95			638.262	490.1	1.95
675.677	1027.5	6.02				947.435	611.1	3.58				927.938	0.7	0			506.254	861.4	2.22				929.27	220.5	0.88			806.478	489.8	1.95
1128.44	1025.3	6.01				948.287	522	3.06				928.474	1625.9	4.19			899.839	858.3	2.21				930.06	314.3	1.25			939.358	488.5	1.94
700.859	1024.5	6				949.044	597.3	3.5				929.454	946.7	2.44			955.005	857.9	2.21				930.854	298	1.19			625.922	487.8	1.94
524.911	1022.6	5.99				949.878	572	3.35				930.298	907.6	2.34			525.297	855.5	2.21				931.657	290.9	1.16			1154.34	487	1.94
647.742	1021.7	5.99				950.943	994.8	5.83				931.152	2011.6	5.19			1070.03	853.7	2.2				932.485	302.9	1.2			1377.73	486.3	1.93
750.845	1020.4	5.98				951.807	670.1	3.93				932.109	1460.8	3.77			925.68	853.3	2.2				933.319	273.7	1.09			616.945	485.5	1.93
1110.33	1017	5.96				952.948	1434.8	8.41				932.901	1242.4	3.21			1076.87	853	2.2				934.213	362.2	1.44			616.154	485.2	1.93
764.587	1016.9	5.96				953.635	770.5	4.51				933.788	1158.1	2.99			1016.93	851.2	2.2				935.215	534.4	2.13			832.691	484.7	1.93
540.762	1014.8	5.95				954.773	1738.8	10.19				934.73	1372.1	3.54			987.616	849.9	2.19				936.243	490.4	1.95			550.111	484.7	1.93
677.747	1013.7	5.94				955.623	1041.8	6.1				935.555	1405.5	3.63			511.514	848.9	2.19				937.248	1074.1	4.27			854.193	483.7	1.92
1405.19	1013.7	5.94				956.484	923	5.41				936.531	1143.3	2.95			587.583	846.8	2.18				937.777	0	0			533.032	483.7	1.92
705.626	1012.8	5.93				957.269	1084.4	6.35				937.232	1218	3.14			643.328	842.9	2.17				938.304	740.9	2.95			1354.01	483.6	1.92
1397.54	1012	5.93				958.214	752.2	4.41				938.143	1108.7	2.86			513.606	840.8	2.17				939.358	488.5	1.94			606.371	483.4	1.92
1395.61	1011.5	5.93				959.068	932.8	5.47				939.183	1677.4	4.33			608.373	840.8	2.17				940.411	462.1	1.84			1388.53	482.9	1.92
998.811	1010.1	5.92				959.901	675.3	3.96				939.815	0	0			772.003	839.5	2.17				941.314	332.7	1.32			798.484	482.5	1.92
858.675	1006.4	5.9				960.897	855.6	5.01				940.343	1328.8	3.43			1210.83	837.7	2.16				942.276	343.6	1.37			643.089	481.5	1.92
1114.11	1006.3	5.9				961.817	565.3	3.31				941.286	1175.2	3.03			1028.01	835.1	2.15				943.093	286.3	1.14			588.054	481.3	1.91
1050.8	1002.5	5.87				962.706	592.1	3.47				942.254	1117.3	2.88			1008.44	834.8	2.15				943.783	246.5	0.98			907.026	480.7	1.91
881.034	1001.8	5.87				963.403	508.9	2.98				943.176	1469.7	3.79			1043.91	834.1	2.15				944.545	324.5	1.29			982.432	480	1.91
734.671	1000.7	5.86				964.202	531.9	3.12				944.23	1192.9	3.08			1016.02	833.9	2.15				945.396	282.9	1.13			577.977	479	1.91
613.988	1000.1	5.86				965.105	970	5.68				945.134	1035	2.67			1000.22	833.4	2.15				946.338	330.6	1.31			796.927	479	1.91
982.656	999.4	5.86				966.001	673.9	3.95				946.063	991.3	2.56			1055.02	832.9	2.15				947.247	304.4	1.21			1107.29	478.3	1.9
550.787	996.1	5.84				966.553	0	0				947.077	1492.3	3.85			1086.73	832.8	2.15				948.129	290.8	1.16			732.969	477.3	1.9
950.943	994.8	5.83				967.081	1374.7	8.05				947.97	1138.2	2.94			626.091	832.8	2.15				948.998	290.2	1.15			870.182	476.9	1.9
1372.56	994.4	5.83				967.702	542	3.18				948.89	1508.4	3.89			584.274	830.7	2.14				949.859	288.6	1.15			814.587	476.5	1.9
1393.84	991.5	5.81				968.679	1340.5	7.85				949.706	1119.7	2.89			1066.56	829.4	2.14				950.831	378.6	1.51			1093.1	476.2	1.89
1095.2	991.3	5.81				969.438	1116.7	6.54				950.607	1206	3.11			997.508	827	2.13				951.702	273.6	1.09			869.126	476	1.89
754.431	988.8	5.79				970.455	1282.2	7.51				951.309	933.8	2.41			1040.57	826.9	2.13				952.432	273.5	1.09			514.046	475.2	1.89
785.594	986.3	5.78				971.399	1245	7.29				952.008	1018.1	2.63			692.052	825.6	2.13				953.242	292	1.16			636.453	474.9	1.89
1107.91	985.6	5.77				972.016	0.1	0				952.777	864.1	2.23			971.08	824	2.13				954.034	252.9	1.01			568.98	474.8	1.89
1013.62	985.2	5.77				972.595	1234.1	7.23				953.492	951.2	2.45			1032.4	823.8	2.13				954.827	270.2	1.07			855.969	474.1	1.89
1407.67	984.2	5.77				973.482	900.4	5.28				954.341	890.4	2.3			1110.72	822.1	2.12				955.544	230.1	0.92			800.621	473.7	1.88
685.069	983.3	5.76				974.402	727.9	4.26				955.005	857.9	2.21			609.876	820.4	2.12				956.458	302.4	1.2			797.745	473.5	1.88
1091.59	983.2	5.76				975.197	915.7	5.37				955.798	802	2.07			503.778	817.8	2.11				957.416	316.4	1.26			1011.2	472	1.88
696	982.7	5.76				976.037	657.3	3.85				956.641	933.4	2.41			1122.46	816.8	2.11				958.323	264.6	1.05			575.949	471.4	1.88
560.76	981.3	5.75				976.912	834.2	4.89				957.303	906.6	2.34			609.001	816.3	2.11				959.207	317.9	1.26			707.053	471.3	1.87
989.347	980.9	5.75				977.803	669.1	3.92				957.992	682.9	1.76			1070.94	815	2.1				960.221	342.2	1.36			676.589	470.6	1.87
1037.13	979.4	5.74				978.874	868.3	5.09				958.703	881.9	2.28			585.837	814	2.1				961.21	289	1.15			579.928	470.2	1.87
528.744	979.3	5.74				979.771	697.6	4.09				959.399	1074	2.77			597.454	813	2.1				962.169	308.7	1.23			691.979	470.1	1.87
1047.03	975.9	5.72				980.816	933.3	5.47				960.168	755.4	1.95			695.492	813	2.1				963.094	311.9	1.24			558.622	470	1.87
749.945	975.4	5.72				981.587	739	4.33				960.961	1262	3.26			1000.98	812.8	2.1				964.041	295.7	1.18			1138.94	469.9	1.87
1005.07	974.3	5.71				982.656	999.4	5.86				961.878	993.9	2.56			1116.24	812.1	2.1				965.196	655.3	2.61			819.064	469.4	1.87
798.697	970.6	5.69				983.329	873.7	5.12				962.822	1021.1	2.63			1009.2	811.1	2.09				965.787	0.4	0			1067.32	467.9	1.86
1387.44	970.4	5.69				984.103	628.2	3.68				963.656	783.6	2.02			536.191	811.1	2.09				966.296	461	1.83			1135.21	467.5	1.86
965.105	970	5.68				984.988	1268.6	7.43				964.316	993.8	2.56			1153.68	807.6	2.08				967.265	368.4	1.47			705.192	467.4	1.86
795.098	968.1	5.67				985.627	684.6	4.01				965.284	1398.1	3.61			1078.77	806.4	2.08				968.218	302.6	1.2			669.059	467.3	1.86
526.821	967.5	5.67				986.601	1094	6.41				965.845	0.1	0			735.691	803.4	2.07				969.167	345.6	1.37			1018.33	465.2	1.85
671.164	967.2	5.67				987.42	1268.6	7.43				966.42	1246.2	3.21			1036.97	803.2	2.07				970.109	328.1	1.31			722.087	465	1.85
820.958	967.2	5.67				988.464	1099.6	6.44				967.409	998.4	2.58			955.798	802	2.07				971.092	408.7	1.63			876.166	465	1.85
629.69	966	5.66				989.347	980.9	5.75				968.402	1094.6	2.82			1049.5	801.1	2.07				972.094	348.1	1.38			1057.31	464.3	1.85
542.774	964.9	5.65				990.313	836.8	4.9				969.26	1073.4	2.77			1208.82	800.9	2.07				973.108	383.4	1.52			1184.24	464.3	1.85
1216.71	963.6	5.65				991.175	837.5	4.91				970.284	1050.9	2.71			619.448	800.4	2.07				974.14	380.4	1.51			694.525	463.5	1.84
1064.91	962.6	5.64				992.141	664.6	3.89				971.08	824	2.13			670.1	799.1	2.06				975.15	332	1.32			768.475	463.3	1.84
778.075	961.5	5.63				993.043	840.4	4.92				971.869	879.8	2.27			1026.34	798.2	2.06				976.188	350.1	1.39			1118.47	462.8	1.84
733.723	960	5.62				993.863	615.7	3.61				972.733	871.2	2.25			543.564	797.2	2.06				977.168	550.8	2.19			749.989	462.7	1.84
539.964	959.2	5.62				994.725	778.1	4.56				973.493	887.9	2.29			1012.23	794.7	2.05				977.739	0.5	0			642.151	462.1	1.84
572.956	957.3	5.61				995.302	730.6	4.28				974.356	929.5	2.4			989.143	794.5	2.05				978.267	493.7	1.96			940.411	462.1	1.84
800.799	957.2	5.61				995.883	443	2.6				975.338	1350.1	3.48			1031.39	792.1	2.04				979.288	2950.7	11.74			574.096	462	1.84
777.17	954.3	5.59				996.616	692.7	4.06				975.929	1.2	0			566.07	791.9	2.04				980.34	1768.9	7.04			831.815	461.3	1.83
591.229	954	5.59				997.239	900.9	5.28				976.481	1342	3.46			1205.16	791.5	2.04				981.412	870	3.46			966.296	461	1.83
1031.4	953.3	5.59				997.982	663	3.88				977.519	1006.9	2.6			706.191	791.2	2.04				981.92	0	0			1025.32	460.3	1.83
672.886	953.3	5.59				998.811	1010.1	5.92				978.338	973	2.51			559.544	789.3	2.04				982.432	480	1.91			826.178	460.2	1.83
893.009	953	5.58				999.553	821.1	4.81				979.177	985.5	2.54			986.034	788.1	2.03				983.324	358.5	1.43			674.929	460.1	1.83
538.862	952.2	5.58				1000.68	1194.3	7				980.115	920.7	2.38			1103.34	788	2.03				984.214	293.3	1.17			822.301	458.4	1.82
521.807	950.5	5.57				1001.6	942.9	5.52				980.957	1004.4	2.59			963.656	783.6	2.02				985.119	281.7	1.12			720.365	457.1	1.82
796.114	948	5.55				1002.64	902.7	5.29				981.74	738.3	1.9			1054.06	782.3	2.02				985.976	216.9	0.86			782.269	456.3	1.81
626.526	947.8	5.55				1003.36	879.7	5.15				982.35	682.5	1.76			1017.76	781.2	2.02				986.87	501.5	1.99			1381.42	455.9	1.81
612.301	946.8	5.55				1004.26	706.3	4.14				983.166	1120.6	2.89			998.393	778.3	2.01				987.651	356	1.42			660.031	455.5	1.81
837.057	943.9	5.53				1005.07	974.3	5.71				983.998	914.6	2.36			1152.71	778	2.01				988.283	296.2	1.18			1059.31	454.2	1.81
681.702	943.5	5.53				1005.88	765.6	4.49				985	1195.6	3.08			1071.9	777.2	2				989.155	356.9	1.42			868.127	453.9	1.81
1001.6	942.9	5.52				1007.01	1404.9	8.23				986.034	788.1	2.03			515.612	773.3	1.99				990.064	301.4	1.2			621.041	452.9	1.8
927.15	941.6	5.52				1008.08	1031.4	6.04				986.791	982	2.53			1159.64	772.5	1.99				990.883	292.9	1.17			1048.33	452.8	1.8
574.867	939	5.5				1009.18	1475.7	8.65				987.616	849.9	2.19			615.289	771	1.99				991.771	261.9	1.04			712.216	452.3	1.8
544.81	938.9	5.5				1010.11	854.7	5.01				988.5	903	2.33			545.314	769.1	1.98				992.644	254.2	1.01			1055.25	452	1.8
670.308	934.4	5.47				1011.06	1292.9	7.58				989.143	794.5	2.05			1010.88	766.4	1.98				993.342	419.2	1.67			547.486	451.9	1.8
1051.76	933.5	5.47				1011.8	729.3	4.27				990.07	1008.1	2.6			563.441	764.7	1.97				994.336	410.6	1.63			654.105	451.8	1.8
980.816	933.3	5.47				1012.81	1317.3	7.72				990.984	1044.2	2.69			1037.98	762.4	1.97				995.323	520.1	2.07			1364.57	451.8	1.8
772.86	933.3	5.47				1013.62	985.2	5.77				991.864	970.2	2.5			573.25	760.1	1.96				996.324	409.3	1.63			1072.44	451.4	1.8
959.068	932.8	5.47				1014.22	0.6	0				992.765	1088.3	2.81			1182.25	758.6	1.96				997.321	334.2	1.33			711.207	450.4	1.79
1048.91	930.7	5.45				1014.79	1468.8	8.61				993.651	868.3	2.24			611.5	758.1	1.96				998.322	323.5	1.29			794.225	449.6	1.79
846.675	930.5	5.45				1015.36	0.1	0				994.511	930.7	2.4			1091.6	757.5	1.95				999.267	271.7	1.08			1075.32	449.2	1.79
635.788	927.4	5.43				1015.87	1120	6.56				995.515	1187.3	3.06			960.168	755.4	1.95				1000.15	268.5	1.07			1167.5	448.7	1.78
1041.64	926.9	5.43				1017.08	1458.2	8.54				996.592	956.7	2.47			629.441	755.1	1.95				1000.97	285.6	1.14			656.41	448.4	1.78
956.484	923	5.41				1018.2	911.1	5.34				997.508	827	2.13			1051.92	754.8	1.95				1001.79	246.8	0.98			877.09	448	1.78
1380.23	922.8	5.41				1019.12	921.6	5.4				998.393	778.3	2.01			605.163	754.5	1.95				1002.55	259.6	1.03			672.186	447.7	1.78
775.655	922.3	5.4				1020.05	781.9	4.58				999.308	1039.4	2.68			1087.79	752.6	1.94				1003.32	318	1.26			879.173	447	1.78
1019.12	921.6	5.4				1021.11	1108	6.49				1000.22	833.4	2.15			1126.76	751.5	1.94				1004.26	295.7	1.18			1047.27	446.5	1.78
790.609	920.5	5.39				1022.14	802.9	4.7				1000.98	812.8	2.1			1039.65	751.4	1.94				1005.22	403.5	1.61			699.288	446.2	1.77
1392.04	919.4	5.39				1023.07	1095.7	6.42				1001.86	1097.1	2.83			1007.68	750.3	1.94				1006.22	362.6	1.44			1384.48	445.9	1.77
883.122	919.3	5.39				1023.89	764.5	4.48				1003	1264.4	3.26			1100.81	750.3	1.94				1007.24	438.9	1.75			560.15	444.9	1.77
839.063	917.2	5.37				1024.84	1078.3	6.32				1004.08	1097.8	2.83			903.616	750	1.94				1008.29	397.9	1.58			792.486	443.8	1.77
975.197	915.7	5.37				1025.63	896.2	5.25				1005.04	936.3	2.42			1200.46	747.3	1.93				1009.26	399.2	1.59			501.303	443.4	1.76
656.95	915.4	5.36				1026.85	1515.6	8.88				1005.94	889.5	2.29			526.166	747.2	1.93				1010.27	299.8	1.19			733.862	443.3	1.76
1061.68	914.7	5.36				1027.88	1073.4	6.29				1006.9	1102.7	2.84			673.491	744.6	1.92				1011.2	472	1.88			582.925	442	1.76
878.538	913.8	5.35				1029.01	1420.5	8.32				1007.68	750.3	1.94			1111.77	744.5	1.92				1012.12	297.2	1.18			1054.28	441.3	1.76
1380.96	913.7	5.35				1029.92	733.7	4.3				1008.44	834.8	2.15			1090.64	741.3	1.91				1012.71	278.5	1.11			881.257	441.1	1.75
640.778	912.7	5.35				1030.71	822.6	4.82				1009.2	811.1	2.09			1093.57	739.3	1.91				1013.48	303.8	1.21			1007.24	438.9	1.75
1097.97	912.6	5.35				1031.4	953.3	5.59				1009.98	1023.1	2.64			981.74	738.3	1.9				1014.41	327.4	1.3			912.27	438.8	1.75
712.683	912.3	5.35				1032.33	738.9	4.33				1010.88	766.4	1.98			1033.29	732	1.89				1015.27	520.5	2.07			1125.24	438.6	1.74
1018.2	911.1	5.34				1033.2	1075.9	6.3				1011.46	731	1.89			1218.75	731.4	1.89				1016.27	404.4	1.61			878.14	438.4	1.74
1079.2	910.7	5.34				1033.94	607.8	3.56				1012.23	794.7	2.05			1011.46	731	1.89				1017.28	682.4	2.71			1391.36	438.2	1.74
554.809	908.5	5.32				1034.75	828.9	4.86				1013.03	926.3	2.39			569.301	730.2	1.88				1018.33	465.2	1.85			526.045	438	1.74
1099.68	908.4	5.32				1035.46	782.8	4.59				1014	996.8	2.57			663.841	728.9	1.88				1019.36	375	1.49			1074.35	437.5	1.74
564.78	907.9	5.32				1036.27	617.6	3.62				1015.02	1011.1	2.61			1080.84	725.3	1.87				1020.39	332.4	1.32			765.951	437.2	1.74
870.944	906.7	5.31				1037.13	979.4	5.74				1016.02	833.9	2.15			1048.61	724.1	1.87				1021.36	363.7	1.45			738.174	436.3	1.74
792.569	906.5	5.31				1038.08	868.2	5.09				1016.93	851.2	2.2			595.796	723.3	1.87				1022.39	389.1	1.55			618.681	436.2	1.74
679.71	905.9	5.31				1038.6	0.4	0				1017.76	781.2	2.02			1150.97	722.2	1.86				1023.38	408.4	1.62			1151.5	434.8	1.73
654.445	902.7	5.29				1039.16	1513.3	8.87				1018.73	897.8	2.32			1156.82	721.8	1.86				1024.39	336.3	1.34			629.951	434.6	1.73
1002.64	902.7	5.29				1040.04	724.7	4.25				1019.69	965.8	2.49			1047.71	718	1.85				1025.32	460.3	1.83			846.947	432.9	1.72
668.566	902.2	5.29				1040.97	1425	8.35				1020.46	903.5	2.33			603.82	717.7	1.85				1026.31	410.6	1.63			810.055	431.5	1.72
1394.76	901.1	5.28				1041.64	926.9	5.43				1021.37	1035.9	2.67			1046.89	714.5	1.84				1027.25	364.4	1.45			673.094	430.1	1.71
997.239	900.9	5.28				1042.59	1258.6	7.37				1022.32	915.1	2.36			1144.68	710.4	1.83				1028.24	344.7	1.37			1043.34	429.1	1.71
1409.77	900.6	5.28				1043.45	1359.1	7.96				1023.3	938.6	2.42			657.443	710	1.83				1029.16	328.4	1.31			686.907	428.1	1.7
973.482	900.4	5.28				1043.96	0.1	0				1024.29	931.7	2.4			1068.34	710	1.83				1030.08	276.8	1.1			865.192	428.1	1.7
1410.9	897.9	5.26				1044.59	1325.3	7.77				1025.34	1292	3.33			1044.69	709.8	1.83				1031.05	380.4	1.51			885.075	427.5	1.7
852.998	896.9	5.26				1045.4	887.3	5.2				1026.34	798.2	2.06			1105.17	709.8	1.83				1032.1	266.9	1.06			1034.85	427	1.7
1025.63	896.2	5.25				1046.18	736.3	4.31				1027.09	950.1	2.45			1179.92	707.9	1.83				1033.05	332.9	1.32			845.308	426.3	1.7
909.973	896	5.25				1047.03	975.9	5.72				1028.01	835.1	2.15			1097.19	707.4	1.82				1033.86	292	1.16			746.722	426.2	1.7
673.747	894.1	5.24				1047.94	794.9	4.66				1028.93	686.9	1.77			1072.87	706.2	1.82				1034.85	427	1.7			613.443	426.1	1.7
736.355	894.1	5.24				1048.91	930.7	5.45				1029.55	650.5	1.68			1057.88	705	1.82				1035.75	311.7	1.24			836.233	426	1.69
752.614	893.8	5.24				1049.76	721.2	4.23				1030.44	931.5	2.4			1204.29	702.1	1.81				1036.58	273.1	1.09			1130.61	422.9	1.68
1384.89	892.4	5.23				1050.8	1002.5	5.87				1031.39	792.1	2.04			1094.47	701.2	1.81				1037.32	324.5	1.29			1166.69	422.7	1.68
582.736	892.2	5.23				1051.76	933.5	5.47				1032.4	823.8	2.13			1051.1	697.5	1.8				1038.24	298.4	1.19			913.321	421.6	1.68
1403.22	890.8	5.22				1052.96	1486.6	8.71				1033.29	732	1.89			1043.07	697.1	1.8				1039.27	906.9	3.61			713.094	419.4	1.67
1045.4	887.3	5.2				1053.85	855	5.01				1034.29	1005.5	2.59			1163.37	697.1	1.8				1040.42	630.1	2.51			993.342	419.2	1.67
910.726	887	5.2				1054.94	1708.5	10.01				1035.16	916.5	2.36			1085.78	694	1.79				1041.37	683.5	2.72			884.079	419.1	1.67
1408.74	885.2	5.19				1055.71	1097.6	6.43				1036.06	1015.5	2.62			1117.98	692.8	1.79				1042.37	530.6	2.11			1106.34	419	1.67
882.11	884.5	5.18				1056.25	1.5	0.01				1036.97	803.2	2.07			1038.89	692.8	1.79				1043.34	429.1	1.71			866.146	419	1.67
822.803	884.4	5.18				1056.8	1845.5	10.81				1037.98	762.4	1.97			565.214	689.8	1.78				1044.38	361.1	1.44			725.991	418.8	1.67
639.083	882.4	5.17				1057.57	1302.3	7.63				1038.89	692.8	1.79			1028.93	686.9	1.77				1044.88	0.6	0			765.225	418.4	1.66
1066.78	882.1	5.17				1058.67	1819.6	10.66				1039.65	751.4	1.94			1050.3	686.1	1.77				1045.4	372.4	1.48			858.31	417.9	1.66
1003.36	879.7	5.15				1059.63	1353.7	7.93				1040.57	826.9	2.13			957.992	682.9	1.76				1045.95	0.1	0			1379.48	416.2	1.66
1370.15	878	5.14				1060.77	1387.4	8.13				1041.48	665.6	1.72			982.35	682.5	1.76				1046.45	279.6	1.11			682.691	415.1	1.65
592.048	878	5.14				1061.68	914.7	5.36				1042.22	645.7	1.67			1187.71	680.3	1.76				1047.27	446.5	1.78			708.711	413.7	1.65
1390.13	877.6	5.14				1062.26	0.5	0				1043.07	697.1	1.8			1104.3	678.7	1.75				1047.81	0.1	0			667.203	413.6	1.65
895.821	877.3	5.14				1062.82	1280.9	7.51				1043.91	834.1	2.15			1123.59	676.7	1.75				1048.33	452.8	1.8			871.14	413	1.64
831.433	875.5	5.13				1063.86	873.8	5.12				1044.69	709.8	1.83			1074.5	676.1	1.74				1049.38	345.3	1.37			799.921	412.6	1.64
1063.86	873.8	5.12				1064.91	962.6	5.64				1045.45	542	1.4			1188.76	672.8	1.74				1050.44	311.2	1.24			1089.23	412.3	1.64
983.329	873.7	5.12				1065.78	750	4.39				1046.04	497.2	1.28			553.484	669.8	1.73				1051.34	299.7	1.19			847.841	412.1	1.64
835.947	872.4	5.11				1066.78	882.1	5.17				1046.89	714.5	1.84			507.685	668.8	1.73				1052.2	248	0.99			710.45	411.3	1.64
685.981	870.8	5.1				1067.43	739	4.33				1047.71	718	1.85			1041.48	665.6	1.72				1053.22	546.7	2.17			1084.35	411.2	1.64
1093.06	869.9	5.1				1068.2	614.7	3.6				1048.61	724.1	1.87			1077.9	659.3	1.7				1054.28	441.3	1.76			1170.19	410.7	1.63
743.94	869.1	5.09				1069.19	2170.7	12.72				1049.5	801.1	2.07			1073.55	656.6	1.69				1055.25	452	1.8			753.486	410.7	1.63
568.734	868.8	5.09				1070.06	1168.8	6.85				1050.3	686.1	1.77			1157.81	655.9	1.69				1056.3	372.1	1.48			994.336	410.6	1.63
978.874	868.3	5.09				1071.1	3227.1	18.91				1051.1	697.5	1.8			1029.55	650.5	1.68				1057.31	464.3	1.85			624.041	410.6	1.63
1038.08	868.2	5.09				1071.9	1405.6	8.24				1051.92	754.8	1.95			651.862	649.4	1.68				1058.31	365.9	1.46			675.763	410.6	1.63
1401.39	867.7	5.08				1072.8	2175.3	12.75				1052.95	864.8	2.23			1125.73	649	1.67				1059.31	454.2	1.81			1026.31	410.6	1.63
857.44	867.4	5.08				1073.52	1518	8.89				1054.06	782.3	2.02			1133.86	648.1	1.67				1060.27	344.7	1.37			582.327	410.5	1.63
1382.46	866.6	5.08				1074.58	1775.4	10.4				1055.02	832.9	2.15			567.542	647.4	1.67				1061.16	285.4	1.14			696.174	410.5	1.63
617.934	864.4	5.06				1075.51	1247.6	7.31				1056	952.5	2.46			1095.35	645.8	1.67				1061.94	220.3	0.88			620.239	410.5	1.63
1385.63	863.8	5.06				1076.48	1091.6	6.4				1056.99	1003.4	2.59			1042.22	645.7	1.67				1062.72	218.5	0.87			883.032	410.4	1.63
856.497	863.6	5.06				1077.4	1100.5	6.45				1057.88	705	1.82			1201.41	644.8	1.66				1063.47	246.5	0.98			645.02	410.4	1.63
523.966	862.5	5.05				1078.34	830.8	4.87				1058.83	902.8	2.33			1060.33	636.6	1.64				1064.32	264.4	1.05			813.053	409.7	1.63
601.514	858.4	5.03				1079.2	910.7	5.34				1059.74	495.1	1.28			521.478	634.5	1.64				1065.28	298.4	1.19			755.309	409.4	1.63
519.781	857.2	5.02				1080.01	771.7	4.52				1060.33	636.6	1.64			1067.43	630.3	1.63				1066.29	262.9	1.05			996.324	409.3	1.63
536.413	855.9	5.01				1081.03	1155.7	6.77				1061.23	912.5	2.35			1160.8	627.7	1.62				1067.32	467.9	1.86			1120.43	409	1.63
960.897	855.6	5.01				1081.56	0.1	0				1062.29	913.7	2.36			607.562	622.8	1.61				1068.35	344.8	1.37			971.092	408.7	1.63
1053.85	855	5.01				1082.13	1072.2	6.28				1062.87	0.6	0			537.596	622.5	1.61				1069.32	1031.3	4.1			820.636	408.6	1.63
1010.11	854.7	5.01				1082.76	0.2	0				1063.44	1025.6	2.65			1175.36	622.3	1.61				1069.84	0.2	0			1023.38	408.4	1.62
925.466	854.7	5.01				1083.27	1714.3	10.04				1063.99	0.3	0			605.933	619.9	1.6				1070.36	704.7	2.8			1095.33	408	1.62
1396.61	854.6	5.01				1084.43	1303.9	7.64				1064.63	1080.9	2.79			641.431	619.3	1.6				1071.39	664.4	2.64			772.739	408	1.62
943.347	852.3	4.99				1085.32	1756.3	10.29				1065.63	614.6	1.59			1065.63	614.6	1.59				1072.44	451.4	1.8			827.926	407.4	1.62
796.947	849.5	4.98				1086.21	1154.9	6.77				1066.56	829.4	2.14			1161.92	614.1	1.58				1073.37	569.2	2.26			894.845	406.8	1.62
884.996	845.8	4.96				1087.21	2649.4	15.52				1067.43	630.3	1.63			1132.87	613	1.58				1074.35	437.5	1.74			1090.97	406.8	1.62
940.422	842.4	4.94				1088.21	1464.2	8.58				1068.34	710	1.83			1131.07	611.5	1.58				1075.32	449.2	1.79			838.497	405.2	1.61
814.76	842	4.93				1089.17	2403.1	14.08				1069.14	568.7	1.47			1244.05	609.1	1.57				1075.88	0	0			1016.27	404.4	1.61
1386.49	841.3	4.93				1090.09	1305.8	7.65				1070.03	853.7	2.2			1167.55	606.9	1.57				1076.39	366.7	1.46			734.675	404.3	1.61
993.043	840.4	4.92				1090.92	1313.1	7.69				1070.94	815	2.1			1106.02	605.6	1.56				1077.36	344.2	1.37			882.188	404.2	1.61
768.697	838.8	4.91				1091.59	983.2	5.76				1071.9	777.2	2			571.967	605.1	1.56				1078.34	331	1.32			834.572	404.1	1.61
991.175	837.5	4.91				1092.37	792.6	4.64				1072.87	706.2	1.82			627.632	604.9	1.56				1079.25	302.1	1.2			771.9	403.9	1.61
990.313	836.8	4.9				1093.06	869.9	5.1				1073.55	656.6	1.69			1170.31	604.8	1.56				1080.2	253.3	1.01			617.869	403.9	1.61
801.799	836.5	4.9				1093.67	733.4	4.3				1074.5	676.1	1.74			1176.39	604.1	1.56				1081.1	306.7	1.22			760.106	403.7	1.61
721.946	836.1	4.9				1094.41	817	4.79				1075.67	1038.2	2.68			1096.25	600.3	1.55				1081.91	251.6	1			1005.22	403.5	1.61
512.829	835.8	4.9				1095.2	991.3	5.81				1076.87	853	2.2			1149.98	599.8	1.55				1082.58	0.2	0			914.302	402.9	1.6
557.096	835.8	4.9				1096.01	752.9	4.41				1077.9	659.3	1.7			1130.11	597.2	1.54				1083.19	664.6	2.64			815.364	402.7	1.6
976.912	834.2	4.89				1097.04	1434.6	8.41				1078.77	806.4	2.08			660.08	593.4	1.53				1084.35	411.2	1.64			1356.42	402.3	1.6
684.246	833.2	4.88				1097.97	912.6	5.35				1079.85	925.1	2.39			1121.45	592.5	1.53				1085.32	648.9	2.58			1407.53	400.4	1.59
874.697	832.4	4.88				1098.52	1	0.01				1080.84	725.3	1.87			1145.54	590.3	1.52				1086.33	490.5	1.95			848.788	400.2	1.59
928.919	832.3	4.88				1099.05	1729.4	10.13				1081.72	506.2	1.31			1089.7	588.9	1.52				1087.38	613.6	2.44			633.807	399.3	1.59
920.729	831.8	4.87				1099.68	908.4	5.32				1082.42	548	1.41			1084.35	587.2	1.51				1088.36	391.8	1.56			1009.26	399.2	1.59
638.416	831.7	4.87				1100.96	3043	17.83				1083.36	909.6	2.35			1106.94	582.7	1.5				1089.23	412.3	1.64			867.109	399.1	1.59
655.136	831	4.87				1101.96	1707	10				1084.35	587.2	1.51			1165.18	581.6	1.5				1090.06	306.5	1.22			752.756	398.6	1.59
625.484	831	4.87				1103.13	3505.3	20.54				1084.97	562.8	1.45			1120.58	580.9	1.5				1090.97	406.8	1.62			553.1	398.4	1.58
1078.34	830.8	4.87				1104.11	1659.4	9.72				1085.78	694	1.79			1149.13	580.7	1.5				1092	317.7	1.26			805.686	398.2	1.58
759.767	830.8	4.87				1105.12	3241	18.99				1086.73	832.8	2.15			1193.63	580.1	1.5				1093.1	476.2	1.89			1008.29	397.9	1.58
631.545	830.4	4.87				1106.19	2003.9	11.74				1087.25	0.2	0			1171.26	579	1.49				1093.6	0.3	0			922.889	397.4	1.58
840.938	829.5	4.86				1107.17	1851.4	10.85				1087.79	752.6	1.94			1232.26	576.8	1.49				1094.23	395.2	1.57			1397.04	396.8	1.58
1034.75	828.9	4.86				1107.91	985.6	5.77				1088.78	548.3	1.41			1138.41	576.7	1.49				1095.33	408	1.62			1182.38	396.8	1.58
725.847	828.8	4.86				1108.67	1135.1	6.65				1089.7	588.9	1.52			1124.72	572.4	1.48				1096.33	247.7	0.99			686.052	396.6	1.58
537.959	828.5	4.85				1109.43	1167.4	6.84				1090.64	741.3	1.91			1186.72	571.1	1.47				1097.35	1640.1	6.52			701.023	396.2	1.58
842.688	828.3	4.85				1110.33	1017	5.96				1091.6	757.5	1.95			1238.29	570.3	1.47				1098.47	1061.9	4.22			569.964	396.2	1.58
693.8	827	4.85				1111.32	1387.8	8.13				1092.65	918.6	2.37			1069.14	568.7	1.47				1099.43	883.8	3.52			817.128	395.9	1.57
708.995	825.2	4.83				1111.86	0	0				1093.57	739.3	1.91			1174.38	565.3	1.46				1100.41	534.8	2.13			1094.23	395.2	1.57
911.364	823.5	4.83				1112.37	1071	6.28				1094.47	701.2	1.81			1084.97	562.8	1.45				1101.39	769.8	3.06			1134.31	394.7	1.57
1030.71	822.6	4.82				1113.23	1334.3	7.82				1095.35	645.8	1.67			1251.81	552.3	1.42				1102.44	508.7	2.02			923.686	391.9	1.56
999.553	821.1	4.81				1114.11	1006.3	5.9				1096.25	600.3	1.55			1181	549.5	1.42				1103.37	680.4	2.71			1088.36	391.8	1.56
656.072	818.2	4.79				1115.12	2140.7	12.54				1097.19	707.4	1.82			1158.76	548.5	1.41				1104.41	533.2	2.12			685.019	391.6	1.56
934.947	817.8	4.79				1115.85	1132.9	6.64				1098.38	899.5	2.32			1088.78	548.3	1.41				1105.39	693.9	2.76			1132.43	390.9	1.55
1094.41	817	4.79				1116.66	409.7	2.4				1099.08	0.7	0			1229.4	548.1	1.41				1106.34	419	1.67			645.996	390	1.55
852.209	816.2	4.78				1117.21	4638.1	27.18				1099.65	940.6	2.43			1082.42	548	1.41				1107.29	478.3	1.9			1022.39	389.1	1.55
623.542	815.5	4.78				1117.83	0.5	0				1100.81	750.3	1.94			724.411	547.2	1.41				1108.17	356.5	1.42			809.078	387.5	1.54
603.631	811.9	4.76				1118.35	2797.6	16.39				1101.72	525.7	1.36			1045.45	542	1.4				1109.26	500.8	1.99			607.114	386.8	1.54
923.633	811.4	4.75				1119.33	4817.8	28.23				1102.58	538.5	1.39			818.375	539.4	1.39				1110.31	376.9	1.5			696.959	386.8	1.54
642.404	810.6	4.75				1120.34	3089.5	18.1				1103.34	788	2.03			1107.55	538.8	1.39				1110.83	0	0			684.253	386.7	1.54
921.599	808.2	4.74				1121.28	2603.8	15.26				1104.3	678.7	1.75			1206.04	538.7	1.39				1111.36	1175.2	4.67			593.608	385.6	1.53
589.712	808	4.73				1122.04	1217.3	7.13				1105.17	709.8	1.83			1102.58	538.5	1.39				1112.5	883.2	3.51			668.206	385.5	1.53
699.946	807.2	4.73				1122.81	1656.7	9.71				1106.02	605.6	1.56			1114.22	538.4	1.39				1113.47	522.3	2.08			789.811	385.4	1.53
720.22	806	4.72				1123.57	1252.7	7.34				1106.94	582.7	1.5			1213.64	537.4	1.39				1114.42	358.9	1.43			677.454	384	1.53
816.483	803.7	4.71				1124.37	1050	6.15				1107.55	538.8	1.39			1108.33	536.2	1.38				1115.3	769.9	3.06			517.148	383.5	1.53
864.99	803.6	4.71				1125.27	1646.2	9.65				1108.33	536.2	1.38			1190.9	535	1.38				1116.34	565.2	2.25			973.108	383.4	1.52
1022.14	802.9	4.7				1126.13	1113	6.52				1109.01	405.7	1.05			1214.7	533.7	1.38				1117.37	692.9	2.76			791.577	383.2	1.52
930.532	801.6	4.7				1127.02	1422.4	8.33				1109.69	473.9	1.22			1189.82	529.6	1.37				1118.47	462.8	1.84			904.044	382.6	1.52
826.984	799.3	4.68				1127.65	1170.7	6.86				1110.72	822.1	2.12			1127.73	528.2	1.36				1119.46	534.6	2.13			860.19	381.7	1.52
853.921	795.9	4.66				1128.44	1025.3	6.01				1111.77	744.5	1.92			1197.03	527.2	1.36				1120.43	409	1.63			605.428	381	1.52
585.783	795.4	4.66				1129.21	2201	12.9				1112.71	496.6	1.28			1101.72	525.7	1.36				1121.41	364.6	1.45			557.85	380.6	1.51
869.206	795.2	4.66				1129.9	1135.4	6.65				1113.38	444.2	1.15			1146.46	525.2	1.35				1122.3	301.7	1.2			637.244	380.5	1.51
1047.94	794.9	4.66				1130.76	2121.4	12.43				1114.22	538.4	1.39			1134.77	525.1	1.35				1123.24	322.5	1.28			1031.05	380.4	1.51
738.828	794.7	4.66				1131.47	2349.5	13.77				1114.79	0.8	0			1171.83	524.2	1.35				1124.22	265.8	1.06			974.14	380.4	1.51
751.777	793.6	4.65				1132.38	1874.8	10.99				1115.29	907.1	2.34			1118.91	523.8	1.35				1125.24	438.6	1.74			1138.07	380.2	1.51
651.972	792.8	4.65				1133.28	3732.5	21.87				1116.24	812.1	2.1			1195.46	520.7	1.34				1126.25	296.3	1.18			898.576	380	1.51
1092.37	792.6	4.64				1134.22	2120	12.42				1117.07	504.4	1.3			1172.7	518.2	1.34				1126.78	0.1	0			767.644	379.7	1.51
873.559	792.5	4.64				1135.24	4392.2	25.73				1117.98	692.8	1.79			1191.86	516.5	1.33				1127.38	1525.6	6.07			835.409	379.7	1.51
564.091	792	4.64				1135.78	1.3	0.01				1118.91	523.8	1.35			1207.7	515.1	1.33				1127.9	0.7	0			737.175	379.6	1.51
794.148	790.6	4.63				1136.33	2655.3	15.56				1119.72	455.6	1.18			1192.6	513	1.32				1128.46	1013.1	4.03			781.3	379	1.51
607.363	788.6	4.62				1137.29	3003.9	17.6				1120.58	580.9	1.5			1250.75	511.8	1.32				1128.97	0.8	0			950.831	378.6	1.51
571.941	788.6	4.62				1138.36	2242.6	13.14				1121.45	592.5	1.53			1168.58	511.4	1.32				1129.52	700.5	2.79			836.98	377	1.5
766.898	787.7	4.62				1139.36	2305.3	13.51				1122.46	816.8	2.11			1222.71	511.4	1.32				1130.61	422.9	1.68			1110.31	376.9	1.5
912.981	787.4	4.61				1140.35	1606.2	9.41				1123.59	676.7	1.75			1131.94	509.5	1.31				1131.49	505.2	2.01			861.889	376.5	1.5
802.628	786.9	4.61				1141.24	2100.6	12.31				1124.16	0.9	0			1178.94	508.9	1.31				1132.43	390.9	1.55			859.22	376.4	1.5
1374.16	786.6	4.61				1142.06	1360.2	7.97				1124.72	572.4	1.48			1221.93	508.1	1.31				1133.37	527.2	2.1			1413.69	375.5	1.49
935.999	785.6	4.6				1142.9	1883.5	11.04				1125.73	649	1.67			1081.72	506.2	1.31				1134.31	394.7	1.57			1019.36	375	1.49
805.767	785.5	4.6				1143.57	1498.9	8.78				1126.26	0	0			1117.07	504.4	1.3				1135.21	467.5	1.86			863.3	374.6	1.49
711.691	785.4	4.6				1144.46	1581.8	9.27				1126.76	751.5	1.94			1268.98	502.8	1.3				1135.99	318.6	1.27			896.814	374	1.49
818.914	785.4	4.6				1145.27	2705.4	15.85				1127.73	528.2	1.36			1212.66	499.4	1.29				1136.61	0.8	0			581.48	374	1.49
788.871	784.9	4.6				1146.15	1869.1	10.95				1128.46	416.9	1.08			1231.32	499	1.29				1137.16	730	2.9			821.428	373	1.48
1035.46	782.8	4.59				1147.22	4448.4	26.06				1129.2	492	1.27			1151.79	498	1.28				1138.07	380.2	1.51			1045.4	372.4	1.48
1020.05	781.9	4.58				1147.85	0.7	0				1130.11	597.2	1.54			1046.04	497.2	1.28				1138.94	469.9	1.87			813.835	372.4	1.48
698.048	780	4.57				1148.38	2684.7	15.73				1131.07	611.5	1.58			1112.71	496.6	1.28				1139.46	785.6	3.12			808.243	372.3	1.48
737.107	779.4	4.57				1149.32	4230.8	24.79				1131.94	509.5	1.31			1059.74	495.1	1.28				1140.01	0.2	0			1056.3	372.1	1.48
1423.65	778.8	4.56				1150.3	2800.8	16.41				1132.87	613	1.58			1129.2	492	1.27				1140.52	752.7	2.99			635.447	371	1.48
994.725	778.1	4.56				1151.29	3837.9	22.49				1133.86	648.1	1.67			1239.29	491.5	1.27				1141.44	1043.2	4.15			698.63	370.4	1.47
799.749	777.6	4.56				1152.27	2405.7	14.1				1134.77	525.1	1.35			1155.81	489	1.26				1142.39	715.4	2.85			657.1	369.8	1.47
615.411	777.5	4.56				1153.21	2852.7	16.71				1135.62	447.1	1.15			1166.71	488.7	1.26				1143.32	1270.7	5.05			901.267	368.9	1.47
669.31	776.5	4.55				1153.89	1564.7	9.17				1136.19	476.9	1.23			1277.11	487.4	1.26				1144.38	805.5	3.2			850.7	368.9	1.47
613.063	776.4	4.55				1154.92	3220	18.87				1136.91	457.7	1.18			1183.33	485.4	1.25				1145.42	665.8	2.65			967.265	368.4	1.47
611.224	776.4	4.55				1155.9	2353	13.79				1137.64	457	1.18			1169.51	481.2	1.24				1146.43	364.5	1.45			861.033	368.3	1.46
723.796	775.5	4.54				1157.02	2816	16.5				1138.41	576.7	1.49			1310.23	481.1	1.24				1147.36	840.3	3.34			893.919	367.6	1.46
782.81	774.1	4.54				1157.89	1876.7	11				1139.31	436.3	1.13			1249.63	479.6	1.24				1148.39	587.3	2.34			857.403	367.4	1.46
834.916	771.8	4.52				1158.98	2932.8	17.18				1139.93	386.7	1			1260.39	477.1	1.23				1149.48	834.8	3.32			1076.39	366.7	1.46
1080.01	771.7	4.52				1159.86	1954.9	11.45				1140.61	453.7	1.17			1136.19	476.9	1.23				1150.58	537	2.14			892.982	366.6	1.46
953.635	770.5	4.51				1160.52	0.8	0				1141.32	419.2	1.08			1109.69	473.9	1.22				1151.5	434.8	1.73			1058.31	365.9	1.46
807.812	770.4	4.51				1161.02	3536.1	20.72				1141.9	384.8	0.99			1211.78	473.6	1.22				1152.43	343.8	1.37			585.294	364.7	1.45
1420.96	769.3	4.51				1161.86	1795.4	10.52				1142.71	1934.9	4.99			1164.38	459.9	1.19				1153.36	657.1	2.61			1121.41	364.6	1.45
562.527	768.7	4.5				1162.68	1735.6	10.17				1143.66	1454.6	3.75			1245.06	459.9	1.19				1154.34	487	1.94			1146.43	364.5	1.45
1005.88	765.6	4.49				1163.34	3729.5	21.85				1144.18	0.2	0			589.784	459.8	1.19				1155.34	668.8	2.66			1027.25	364.4	1.45
580.055	765.1	4.48				1164.34	2603.2	15.25				1144.68	710.4	1.83			1252.87	457.9	1.18				1156.4	496.9	1.98			533.912	364.1	1.45
1023.89	764.5	4.48				1165.3	4839.2	28.35				1145.54	590.3	1.52			1147.38	457.7	1.18				1157.45	2763.4	10.99			915.222	363.9	1.45
507.693	764	4.48				1166.04	1700.7	9.96				1146.46	525.2	1.35			1136.91	457.7	1.18				1158.52	1856.1	7.38			1021.36	363.7	1.45
888.593	763.8	4.48				1166.7	2816.8	16.5				1147.38	457.7	1.18			1177.32	457	1.18				1159.51	1636.3	6.51			795.066	362.9	1.44
1406.76	760.8	4.46				1167.51	3076.2	18.02				1148.26	395.5	1.02			1137.64	457	1.18				1160.08	1.4	0.01			1405.6	362.9	1.44
939.558	760.1	4.45				1168.51	2507.2	14.69				1149.13	580.7	1.5			810.37	456.9	1.18				1160.61	989.7	3.94			1006.22	362.6	1.44
866.834	756.5	4.43				1169.35	3184	18.66				1149.98	599.8	1.55			1206.82	456.7	1.18				1161.49	912.6	3.63			1401.75	362.6	1.44
1388.29	755.8	4.43				1170.41	2797.4	16.39				1150.97	722.2	1.86			1262.82	456.6	1.18				1162.44	568.1	2.26			886.018	362.6	1.44
944.287	755.7	4.43				1171.35	3757.1	22.01				1151.79	498	1.28			1227.62	455.8	1.18				1163.43	1036.4	4.12			657.987	362.3	1.44
588.938	755.1	4.42				1172.34	2586.5	15.15				1152.71	778	2.01			1234.91	455.7	1.18				1164.09	0.5	0			934.213	362.2	1.44
819.871	754.6	4.42				1173.27	3397.4	19.91				1153.68	807.6	2.08			1119.72	455.6	1.18				1164.62	926.7	3.69			1044.38	361.1	1.44
755.377	754.4	4.42				1174.07	1962.7	11.5				1154.8	920.2	2.37			1140.61	453.7	1.17				1165.68	546.8	2.17			738.944	360.5	1.43
735.436	753.9	4.42				1175.09	3734.5	21.88				1155.81	489	1.26			1194.66	453.4	1.17				1166.69	422.7	1.68			843.66	359.3	1.43
906.527	753.2	4.41				1175.88	2059.2	12.07				1156.82	721.8	1.86			1199.46	453	1.17				1167.5	448.7	1.78			679.297	359	1.43
1096.01	752.9	4.41				1176.89	3398.4	19.91				1157.81	655.9	1.69			1242.02	451.9	1.17				1168.36	348.3	1.39			531.521	359	1.43
902.847	752.8	4.41				1177.56	2551.9	14.95				1158.76	548.5	1.41			1243.07	449.2	1.16				1169.25	557.1	2.22			1114.42	358.9	1.43
1400.42	752.2	4.41				1178.34	1953.7	11.45				1159.64	772.5	1.99			1230.34	449	1.16				1170.19	410.7	1.63			1380.37	358.8	1.43
958.214	752.2	4.41				1179.26	4638.3	27.18				1160.24	0.3	0			1274.04	448.4	1.16				1170.91	0	0			983.324	358.5	1.43
875.611	751.8	4.41				1180.33	2825.9	16.56				1160.8	627.7	1.62			1278.13	448.1	1.16				1171.42	5522.1	21.97			1415.66	357.6	1.42
683.278	751.3	4.4				1181.34	3992.4	23.39				1161.92	614.1	1.58			1387.52	447.9	1.16				1172.53	3690.7	14.68			892.105	357.1	1.42
577.731	750.9	4.4				1182.32	2728.5	15.99				1162.79	234.8	0.61			1135.62	447.1	1.15				1173.47	4792.1	19.06			989.155	356.9	1.42
1065.78	750	4.39				1183.19	3046.3	17.85				1163.37	697.1	1.8			1216.53	446.7	1.15				1174.51	2652.9	10.55			1393.2	356.7	1.42
616.348	749.5	4.39				1183.99	1971.7	11.55				1164.38	459.9	1.19			1185.06	446.5	1.15				1175.53	1536.5	6.11			1414.78	356.5	1.42
813.019	749.4	4.39				1184.86	2747.7	16.1				1165.18	581.6	1.5			1113.38	444.2	1.15				1176.59	858.8	3.42			811.423	356.5	1.42
826.119	748.3	4.38				1185.58	2509	14.7				1165.98	346.9	0.89			1184.21	444	1.15				1177.49	721.7	2.87			1108.17	356.5	1.42
770.936	748	4.38				1186.64	3048.1	17.86				1166.71	488.7	1.26			1237.25	443.8	1.15				1178.58	844.9	3.36			987.651	356	1.42
771.797	747.6	4.38				1187.48	4249.2	24.9				1167.55	606.9	1.57			1300.13	437.4	1.13				1179.12	0	0			837.75	355	1.41
863.98	744.5	4.36				1188.53	3309.4	19.39				1168.58	511.4	1.32			1197.87	437.3	1.13				1179.65	758.9	3.02			803.095	354.6	1.41
841.843	744.4	4.36				1189.39	5094.2	29.85				1169.51	481.2	1.24			1139.31	436.3	1.13				1180.62	835.5	3.32			559.291	353.9	1.41
1398.48	742.1	4.35				1190.38	3653.5	21.41				1170.31	604.8	1.56			1267.85	435.6	1.12				1181.48	652.4	2.59			793.351	353.5	1.41
941.974	742	4.35				1191.28	4379.8	25.66				1171.26	579	1.49			1202.35	435.5	1.12				1182.38	396.8	1.58			509.659	351.8	1.4
1067.43	739	4.33				1192.08	2191.8	12.84				1171.83	524.2	1.35			1228.51	434.5	1.12				1183.33	762.8	3.03			505.527	351.8	1.4
981.587	739	4.33				1193.12	4776.4	27.99				1172.7	518.2	1.34			1221.2	434.4	1.12				1184.24	464.3	1.85			1390.45	351.3	1.4
1032.33	738.9	4.33				1194.11	2442.4	14.31				1173.47	413.9	1.07			1185.86	432.8	1.12				1185.46	4344.5	17.28			807.306	351	1.4
876.634	737.6	4.32				1194.98	3101.9	18.18				1174.38	565.3	1.46			1311.03	432.3	1.12				1185.99	0	0			1395.25	350.1	1.39
1046.18	736.3	4.31				1195.64	2752.2	16.13				1175.36	622.3	1.61			1203.23	431.7	1.11				1186.53	2610.4	10.38			976.188	350.1	1.39
845.663	735.8	4.31				1196.51	2802.3	16.42				1176.39	604.1	1.56			1246.86	430.5	1.11				1187.45	5020.2	19.97			895.853	349.4	1.39
599.448	735.3	4.31				1197.35	3027.5	17.74				1177.32	457	1.18			1276.05	428	1.1				1188.56	2773.6	11.03			683.389	348.9	1.39
1029.92	733.7	4.3				1198.22	2378	13.93				1178.13	423.5	1.09			1299.08	427.9	1.1				1189.57	2096.1	8.34			927.01	348.4	1.39
1093.67	733.4	4.3				1199.17	3267.7	19.15				1178.94	508.9	1.31			1271.99	424.1	1.09				1190.67	1194.1	4.75			1168.36	348.3	1.39
850.663	733	4.29				1200.06	2162.7	12.67				1179.92	707.9	1.83			1178.13	423.5	1.09				1191.62	806.6	3.21			972.094	348.1	1.38
886.742	731.6	4.29				1200.81	0.5	0				1180.46	1.5	0			1141.32	419.2	1.08				1192.6	553.5	2.2			1400.41	348	1.38
1404.13	730.9	4.28				1201.32	8301.2	48.64				1181	549.5	1.42			1368.83	418.1	1.08				1193.49	1402.8	5.58			897.698	347.8	1.38
995.302	730.6	4.28				1202.3	4412.3	25.85				1181.73	4.3	0.01			1247.78	417	1.08				1194.68	1698.9	6.76			1402.69	346.2	1.38
810.814	729.7	4.28				1203.21	8749.4	51.26				1182.25	758.6	1.96			1128.46	416.9	1.08				1195.71	1386.3	5.51			707.907	345.6	1.37
1011.8	729.3	4.27				1203.82	4267	25				1183.33	485.4	1.25			1264.59	416.1	1.07				1196.81	1165.7	4.64			969.167	345.6	1.37
859.762	727.9	4.27				1204.67	6164	36.12				1184.21	444	1.15			1275.06	415.7	1.07				1197.82	847.4	3.37			1049.38	345.3	1.37
974.402	727.9	4.26				1205.52	5408.6	31.69				1185.06	446.5	1.15			1223.58	414	1.07				1198.7	166.2	0.66			1068.35	344.8	1.37
515.782	725.9	4.25				1206.4	3671.3	21.51				1185.86	432.8	1.12			1173.47	413.9	1.07				1199.24	980.5	3.9			1060.27	344.7	1.37
1040.04	724.7	4.25				1207.31	4464.1	26.16				1186.72	571.1	1.47			1234.07	411.4	1.06				1200.04	508.4	2.02			1028.24	344.7	1.37
763.845	724.2	4.24				1208.2	2841.9	16.65				1187.71	680.3	1.76			1302.91	409.5	1.06				1200.82	2296.4	9.13			1077.36	344.2	1.37
918.848	724	4.24				1209.2	3801.4	22.27				1188.76	672.8	1.74			1233.15	407.3	1.05				1201.56	4286.6	17.05			1152.43	343.8	1.37
1049.76	721.2	4.23				1210.12	2621.6	15.36				1189.82	529.6	1.37			1215.64	405.9	1.05				1202.61	2995.4	11.92			810.742	343.8	1.37
595.613	720.6	4.22				1210.93	2911.3	17.06				1190.35	0.3	0			1109.01	405.7	1.05				1203.53	4558.6	18.13			942.276	343.6	1.37
667.677	719.6	4.22				1211.61	2868.7	16.81				1190.9	535	1.38			1273.04	399.7	1.03				1204.05	0	0			903.033	342.4	1.36
558.917	718.8	4.21				1212.48	3071.8	18				1191.86	516.5	1.33			1148.26	395.5	1.02				1204.59	2846.8	11.32			960.221	342.2	1.36
780.324	718.5	4.21				1213.39	3653	21.4				1192.6	513	1.32			1295.34	392	1.01				1205.58	2137.6	8.5			1411.65	342.1	1.36
537.119	717.9	4.21				1214.28	2182.3	12.79				1193.63	580.1	1.5			1245.95	390.9	1.01				1206.64	1143.5	4.55			603.777	340.3	1.35
552.391	716.7	4.2				1215.28	5364.1	31.43				1194.66	453.4	1.17			862.38	389.2	1				1207.45	1621.4	6.45			840.668	339.1	1.35
791.499	716.5	4.2				1216.06	2412.7	14.14				1195.46	520.7	1.34			1139.93	386.7	1				1208.5	1481.9	5.89			1409.58	337.5	1.34
838.087	716	4.2				1216.71	963.6	5.65				1196.27	326.4	0.84			1293.11	385	0.99				1209.43	1589.6	6.32			697.84	337.2	1.34
707.447	715.9	4.19				1217.23	7404.7	43.39				1197.03	527.2	1.36			1141.9	384.8	0.99				1210.45	1217.1	4.84			1024.39	336.3	1.34
737.956	714.6	4.19				1218.13	4477	26.23				1197.87	437.3	1.13			1198.63	384.2	0.99				1211.48	1114.3	4.43			1403.61	335.4	1.33
942.715	714.1	4.18				1219.2	8850.4	51.86				1198.63	384.2	0.99			1309.11	382	0.99				1212.48	682	2.71			997.321	334.2	1.33
1402.33	713.3	4.18				1220.15	5131.6	30.07				1199.46	453	1.17			1292.11	380.5	0.98				1213.45	1455.8	5.79			1378.61	333.9	1.33
643.186	712.7	4.18				1221.11	5979	35.03				1200.46	747.3	1.93			1220.28	378.1	0.98				1214.06	5.7	0.02			1435.56	333.5	1.33
645.675	710.9	4.17				1221.83	3316.5	19.43				1201.41	644.8	1.66			1294.25	377.3	0.97				1214.72	1426.3	5.67			1033.05	332.9	1.32
1415.29	710	4.16				1222.58	2641.2	15.48				1202.35	435.5	1.12			1307	376.9	0.97				1215.57	5259.5	20.92			827.032	332.9	1.32
510.624	708.9	4.15				1223.31	4440.7	26.02				1203.23	431.7	1.11			1241.06	367.7	0.95				1216.66	3772.4	15.01			842.937	332.8	1.32
946.667	708.2	4.15				1224.24	3339.5	19.57				1204.29	702.1	1.81			1374.83	365.1	0.94				1217.49	5836.5	23.22			941.314	332.7	1.32
926.35	707.5	4.15				1225.12	4327.7	25.36				1205.16	791.5	2.04			1279.04	360.8	0.93				1218.55	3900.9	15.52			535.332	332.4	1.32
659.681	707.3	4.14				1225.98	3505.5	20.54				1206.04	538.7	1.39			1407.01	360.7	0.93				1219.54	3137.1	12.48			1020.39	332.4	1.32
1004.26	706.3	4.14				1226.96	4450.6	26.08				1206.82	456.7	1.18			1285.96	360.5	0.93				1220.57	2066	8.22			975.15	332	1.32
753.38	705.6	4.13				1227.81	2829.4	16.58				1207.7	515.1	1.33			1314.76	360.3	0.93				1221.66	2563.5	10.2			1401.1	331.9	1.32
639.943	703.7	4.12				1228.64	2448.2	14.34				1208.82	800.9	2.07			1281.36	356.5	0.92				1222.69	1657.4	6.59			1078.34	331	1.32
1421.83	703.4	4.12				1229.37	3550.5	20.8				1209.85	1138.6	2.94			1240.16	353.7	0.91				1223.54	2565.4	10.2			926.152	330.6	1.32
928	701.3	4.11				1230.12	2138.4	12.53				1210.83	837.7	2.16			1224.32	353.2	0.91				1224.44	1821.5	7.25			946.338	330.6	1.31
765.327	699.9	4.1				1231.28	8070.2	47.29				1211.78	473.6	1.22			1342.32	351.6	0.91				1225.25	1692.2	6.73			1392.26	330.2	1.31
979.771	697.6	4.09				1232.5	4825.3	28.27				1212.66	499.4	1.29			1248.73	351.3	0.91				1226	1147	4.56			856.627	329.7	1.31
781.936	696.1	4.08				1233.43	8836.1	51.77				1213.64	537.4	1.39			1298.02	350.9	0.91				1226.89	1094	4.35			619.371	329.4	1.31
770.295	695.3	4.07				1234.35	5211.1	30.53				1214.7	533.7	1.38			1219.69	348	0.9				1227.68	874	3.48			833.63	329.4	1.31
884.069	694.8	4.07				1235.25	7565.8	44.33				1215.64	405.9	1.05			1165.98	346.9	0.89				1228.57	710.5	2.83			695.25	329.1	1.31
767.712	694.4	4.07				1235.94	3477.6	20.38				1216.53	446.7	1.15			1352.19	346.8	0.89				1229.53	25139.6	100			1397.74	328.9	1.31
917.038	693.5	4.06				1236.81	5582.9	32.71				1217.06	0	0			1255.69	346	0.89				1230.6	17298.2	68.81			647.738	328.5	1.31
996.616	692.7	4.06				1237.68	4921.3	28.84				1217.61	863	2.23			1315.84	345.1	0.89				1231.55	15740	62.61			1029.16	328.4	1.31
713.576	692.3	4.06				1238.28	2.5	0.01				1218.13	0.5	0			1265.46	338.2	0.87				1232.59	7898.5	31.42			970.109	328.1	1.31
581.86	689.8	4.04				1238.83	5467.4	32.03				1218.75	731.4	1.89			1257.47	334.5	0.86				1233.55	5215	20.74			819.892	327.6	1.3
945.005	689.7	4.04				1239.87	4585.4	26.87				1219.69	348	0.9			1224.94	334	0.86				1234.53	2808.9	11.17			1014.41	327.4	1.3
849.013	689.6	4.04				1241.03	5185.4	30.38				1220.28	378.1	0.98			1351.03	333.3	0.86				1235.42	2048.9	8.15			862.542	327.3	1.3
781.099	689	4.04				1241.99	3351.7	19.64				1221.2	434.4	1.12			1236.54	332.5	0.86				1236.37	1802.1	7.17			924.505	326.8	1.3
1427.53	688.3	4.03				1243.01	4187.6	24.54				1221.93	508.1	1.31			1305.21	330	0.85				1236.94	0.7	0			1382.39	326.5	1.3
757.033	687.2	4.03				1243.89	2547.5	14.93				1222.71	511.4	1.32			1434.47	329.4	0.85				1237.45	2442.7	9.72			944.545	324.5	1.29
547.667	686.8	4.02				1244.93	3743.5	21.93				1223.58	414	1.07			1259.36	327.7	0.85				1238.55	2151.1	8.56			1037.32	324.5	1.29
740.339	685.7	4.02				1245.68	3271.7	19.17				1224.32	353.2	0.91			1235.73	327.5	0.84				1239.48	2162.5	8.6			998.322	323.5	1.29
916.1	685.3	4.02				1246.65	3520.5	20.63				1224.94	334	0.86			1258.47	326.5	0.84				1240.29	1642.3	6.53			693.641	323.3	1.29
637.516	684.9	4.01				1247.48	8279	48.51				1225.64	268.1	0.69			1196.27	326.4	0.84				1241.25	1788.4	7.11			740.474	322.9	1.28
985.627	684.6	4.01				1248.17	0	0				1226.2	322.8	0.83			1476.98	326.2	0.84				1242.23	1012.4	4.03			1123.24	322.5	1.28
1419.27	683.7	4.01				1248.68	7510.1	44				1226.82	296.4	0.76			1256.5	323.3	0.83				1242.85	0	0			745.749	322.4	1.28
832.341	683.2	4				1249.56	7631.2	44.71				1227.62	455.8	1.18			1226.2	322.8	0.83				1243.43	3909.2	15.55			1408.52	320.2	1.27
597.59	682.7	4				1250.53	5597.3	32.8				1228.51	434.5	1.12			1253.82	317.7	0.82				1243.96	0.2	0			1433.93	319.8	1.27
898.644	682	4				1251.39	5992.3	35.11				1229.4	548.1	1.41			1266.25	316	0.82				1244.56	3677.8	14.63			769.296	319.5	1.27
851.369	681.9	4				1252.26	3938	23.07				1230.34	449	1.16			1263.74	316	0.82				1245.33	4359.1	17.34			1135.99	318.6	1.27
897.834	679.5	3.98				1253.25	5401.6	31.65				1231.32	499	1.29			1410.73	315.6	0.81				1245.88	3398.4	13.52			709.554	318.2	1.27
627.414	677.8	3.97				1254.27	3929.1	23.02				1232.26	576.8	1.49			1325.81	315.3	0.81				1246.81	3439.7	13.68			1003.32	318	1.26
1437.29	677.2	3.97				1255.31	4726.7	27.69				1233.15	407.3	1.05			1308.03	315	0.81				1247.57	4098.7	16.3			959.207	317.9	1.26
959.901	675.3	3.96				1256.14	2490.1	14.59				1234.07	411.4	1.06			1261.89	314.7	0.81				1248.57	3452.2	13.73			1092	317.7	1.26
653.602	674.3	3.95				1256.92	3322.6	19.47				1234.91	455.7	1.18			1359.5	314.4	0.81				1249.1	0	0			1406.54	316.8	1.26
644.083	674.1	3.95				1257.66	2789.8	16.35				1235.73	327.5	0.84			1433.53	314	0.81				1249.66	2819.8	11.22			957.416	316.4	1.26
966.001	673.9	3.95				1258.53	2674	15.67				1236.54	332.5	0.86			1286.94	313.4	0.81				1250.4	5.3	0.02			916.15	314.5	1.25
533.879	672.7	3.94				1259.47	4408.2	25.83				1237.25	443.8	1.15			1301.03	311.7	0.8				1250.93	2948	11.73			930.06	314.3	1.25
891.199	671.9	3.94				1260.09	0.1	0				1238.29	570.3	1.47			1254.76	311.7	0.8				1251.71	1388.8	5.52			744.955	313.8	1.25
951.807	670.1	3.93				1260.63	3655.6	21.42				1239.29	491.5	1.27			1270.09	311.5	0.8				1252.58	3939.1	15.67			839.222	312	1.24
756.319	669.6	3.92				1261.47	6631.5	38.86				1240.16	353.7	0.91			1306.01	310.6	0.8				1253.31	2879.8	11.46			963.094	311.9	1.24
556.365	669.5	3.92				1262.5	5103.3	29.9				1241.06	367.7	0.95			1361.32	310.5	0.8				1253.99	2746.5	10.93			1035.75	311.7	1.24
977.803	669.1	3.92				1263.43	8318.6	48.74				1242.02	451.9	1.17			1261.35	310.2	0.8				1254.99	3310.6	13.17			886.786	311.3	1.24
563.179	665.7	3.9				1264.41	5332.7	31.25				1243.07	449.2	1.16			1288.37	310	0.8				1255.94	1806.9	7.19			1050.44	311.2	1.24
1417.59	665.6	3.9				1265.34	6925.5	40.58				1244.05	609.1	1.57			1324.76	308.7	0.8				1256.82	1063.3	4.23			904.971	309	1.23
899.404	664.9	3.9				1266.15	3671.5	21.51				1245.06	459.9	1.19			1401.69	307.7	0.79				1257.52	2535.3	10.09			962.169	308.7	1.23
833.152	664.7	3.89				1267	4748.4	27.82				1245.95	390.9	1.01			1285.07	306.2	0.79				1258.03	0.2	0			899.462	307.1	1.22
992.141	664.6	3.89				1267.79	3519.5	20.62				1246.86	430.5	1.11			1297.01	305.7	0.79				1258.56	1978.4	7.87			1081.1	306.7	1.22
997.982	663	3.88				1268.71	3468.3	20.32				1247.78	417	1.08			1283.18	300.5	0.78				1259.51	13281.7	52.83			561.606	306.6	1.22
877.439	661.6	3.88				1269.54	4136.3	24.24				1248.73	351.3	0.91			1331.29	300.1	0.77				1260.6	9821.6	39.07			1090.06	306.5	1.22
860.775	660.1	3.87				1270.56	3486.2	20.43				1249.63	479.6	1.24			1271.02	299.7	0.77				1261.59	9319.6	37.07			900.353	306.3	1.22
915.134	658.3	3.86				1271.46	3643	21.34				1250.75	511.8	1.32			760.41	299	0.77				1262.69	5494.9	21.86			799.222	306.3	1.22
976.037	657.3	3.85				1272.38	2752.7	16.13				1251.3	0	0			1280.46	298.2	0.77				1263.68	3757.3	14.95			947.247	304.4	1.21
904.812	657.1	3.85				1273.36	3705.3	21.71				1251.81	552.3	1.42			1335.59	298.1	0.77				1264.5	1932.3	7.69			891.145	303.8	1.21
933.023	656	3.84				1274.43	2824.2	16.55				1252.87	457.9	1.18			1317.53	298.1	0.77				1265.4	4328	17.22			1013.48	303.8	1.21
1429.65	655.8	3.84				1275.42	4696.8	27.52				1253.82	317.7	0.82			1393.94	298.1	0.77				1266.06	9.2	0.04			583.641	303.6	1.21
1411.9	654.8	3.84				1276.46	3347.4	19.61				1254.76	311.7	0.8			1311.85	296.9	0.77				1266.58	3606.3	14.35			735.46	303.2	1.21
531.63	654.7	3.84				1277.39	6409.5	37.55				1255.69	346	0.89			1345.24	296.6	0.77				1267.64	3727.9	14.83			932.485	302.9	1.2
779.485	654.4	3.83				1278.41	4415.7	25.87				1256.5	323.3	0.83			1226.82	296.4	0.76				1268.62	3284.8	13.07			917.771	302.9	1.2
757.842	653.7	3.83				1279.38	6047	35.43				1257.47	334.5	0.86			1493.04	294.3	0.76				1269.53	6317.8	25.13			968.218	302.6	1.2
708.292	653.5	3.83				1280.28	3408.7	19.97				1258.47	326.5	0.84			1302	294.1	0.76				1270.59	3580.9	14.24			956.458	302.4	1.2
672.101	652.4	3.82				1281.16	4106.3	24.06				1259.36	327.7	0.85			1344.29	293.5	0.76				1271.53	10016.7	39.84			1079.25	302.1	1.2
815.611	651.4	3.82				1281.9	2483.9	14.55				1260.39	477.1	1.23			1366.85	291.2	0.75				1272.61	6685.8	26.59			1122.3	301.7	1.2
793.314	651.2	3.82				1282.7	2716.9	15.92				1261.35	310.2	0.8			1392.78	291.1	0.75				1273.62	7349.4	29.23			990.064	301.4	1.2
1433.48	649.8	3.81				1283.5	3201.7	18.76				1261.89	314.7	0.81			1267.05	288.8	0.75				1274.23	6.3	0.02			783.101	300.4	1.19
868.502	649.2	3.8				1284.37	2381.3	13.95				1262.82	456.6	1.18			1346.06	287.3	0.74				1274.77	4356.7	17.33			1010.27	299.8	1.19
543.821	646.9	3.79				1285.23	3339.6	19.57				1263.74	316	0.82			1322.93	286.1	0.74				1275.51	15361.6	61.11			1051.34	299.7	1.19
901.044	646.5	3.79				1286.07	2428.5	14.23				1264.59	416.1	1.07			1333.22	286.1	0.74				1276.56	10683.4	42.5			1065.28	298.4	1.19
865.917	645.7	3.78				1287.15	3981.9	23.33				1265.46	338.2	0.87			1329.55	284.3	0.73				1277.59	8073.4	32.11			1038.24	298.4	1.19
933.93	645.6	3.78				1288.01	2341	13.72				1266.25	316	0.82			1332.28	282	0.73				1278.65	4394.1	17.48			930.854	298	1.19
849.883	644.7	3.78				1289	3500.8	20.51				1267.05	288.8	0.75			1445.18	279.7	0.72				1279.66	3031.8	12.06			841.374	297.8	1.18
931.412	641.5	3.76				1289.75	3043.9	17.83				1267.85	435.6	1.12			1282.29	279.4	0.72				1280.2	0	0			1012.12	297.2	1.18
1412.85	640.9	3.76				1290.74	3355.9	19.66				1268.37	0	0			1377.43	278.4	0.72				1280.83	2240.5	8.91			925.309	296.6	1.18
1431.58	638.9	3.74				1291.53	4508.8	26.42				1268.98	502.8	1.3			1319.58	277.3	0.72				1281.76	1470.7	5.85			887.522	296.6	1.18
766.109	637	3.73				1292.49	3529.1	20.68				1270.09	311.5	0.8			1279.78	275.4	0.71				1282.74	2238.5	8.9			1126.25	296.3	1.18
824.346	636.5	3.73				1293.39	4843	28.38				1271.02	299.7	0.77			1312.77	272.5	0.7				1283.54	2517.1	10.01			988.283	296.2	1.18
823.544	636.4	3.73				1294.22	2854.3	16.72				1271.99	424.1	1.09			1296.22	271.5	0.7				1284.29	1431.1	5.69			655.631	296.1	1.18
870.016	636.2	3.73				1295.18	4268.5	25.01				1272.52	0.4	0			1291.46	269.3	0.69				1285	1697.2	6.75			1439.48	296	1.18
912.161	636.1	3.73				1295.9	2323.2	13.61				1273.04	399.7	1.03			1289.83	268.2	0.69				1285.6	3947.5	15.7			555.474	295.9	1.18
1425.56	634.1	3.72				1296.79	3146.1	18.43				1274.04	448.4	1.16			1225.64	268.1	0.69				1286.57	3031.1	12.06			964.041	295.7	1.18
1434.18	632.5	3.71				1297.6	2893.7	16.95				1275.06	415.7	1.07			1411.97	266.1	0.69				1287.46	3395.5	13.51			1004.26	295.7	1.18
862.334	632.2	3.7				1298.58	2354.1	13.79				1276.05	428	1.1			1289.14	265.4	0.68				1288.34	1996	7.94			888.305	295.5	1.18
839.995	631.5	3.7				1299.44	3995.7	23.41				1277.11	487.4	1.26			1362.29	265	0.68				1289.36	4226.5	16.81			1404.64	293.7	1.17
1384.14	630.8	3.7				1300.35	2512.6	14.72				1278.13	448.1	1.16			1318.96	264.6	0.68				1290.36	2907.4	11.56			984.214	293.3	1.17
741.087	630.2	3.69				1301.3	4631.2	27.14				1279.04	360.8	0.93			1303.77	264.4	0.68				1291.41	3437.3	13.67			990.883	292.9	1.17
893.786	630	3.69				1301.99	2485.4	14.56				1279.78	275.4	0.71			1284.12	264	0.68				1291.96	3.8	0.02			953.242	292	1.16
541.646	629	3.69				1302.98	4652	27.26				1280.46	298.2	0.77			1347.75	263.8	0.68				1292.55	2231.9	8.88			1033.86	292	1.16
1428.61	628.7	3.68				1303.86	3499.8	20.51				1281.36	356.5	0.92			1316.83	263.6	0.68				1293.52	2153.7	8.57			1419.7	291.3	1.16
984.103	628.2	3.68				1304.57	5.5	0.03				1282.29	279.4	0.72			1409.72	262.4	0.68				1294.49	1728.3	6.88			931.657	290.9	1.16
509.762	625.4	3.66				1305.09	5173.2	30.31				1283.18	300.5	0.78			1290.65	261.2	0.67				1295.43	2970.9	11.82			948.129	290.8	1.16
745.619	624.2	3.66				1306.09	2805.2	16.44				1284.12	264	0.68			1343.28	260.7	0.67				1296.5	1945.9	7.74			948.998	290.2	1.15
938.089	621.9	3.64				1307.24	4969.4	29.12				1285.07	306.2	0.79			1304.61	259	0.67				1297.46	2776.5	11.04			961.21	289	1.15
1405.92	621.5	3.64				1308.1	2444.4	14.32				1285.96	360.5	0.93			1318.32	256.3	0.66				1298.46	1794.3	7.14			949.859	288.6	1.15
821.904	621.5	3.64				1308.83	2411.5	14.13				1286.94	313.4	0.81			1287.66	253.3	0.65				1299.47	3139.4	12.49			1417.32	287.9	1.15
903.866	620.3	3.63				1309.56	3245.7	19.02				1287.66	253.3	0.65			1388.77	253.3	0.65				1300.52	2073.9	8.25			1434.73	287.7	1.14
549.84	620.3	3.63				1310.56	2827	16.56				1288.37	310	0.8			1420.31	252.9	0.65				1301.5	3904.6	15.53			943.093	286.3	1.14
827.821	618.8	3.63				1311.52	2598.1	15.22				1289.14	265.4	0.68			1383.63	252	0.65				1302.54	2526	10.05			902.201	285.9	1.14
553.091	617.9	3.62				1312.5	1961.1	11.49				1289.83	268.2	0.69			1479.09	249.7	0.64				1303.53	4391.5	17.47			1000.97	285.6	1.14
1424.63	617.9	3.62				1313.43	2496	14.62				1290.65	261.2	0.67			1326.9	249.1	0.64				1304.62	2765.8	11			1429.48	285.6	1.14
1036.27	617.6	3.62				1314.37	1815	10.63				1291.46	269.3	0.69			1450.89	246.5	0.64				1305.53	9906.7	39.41			1061.16	285.4	1.14
803.415	617.5	3.62				1315.27	2829.9	16.58				1292.11	380.5	0.98			1367.77	243.3	0.63				1306.06	0.5	0			1427.48	285.2	1.13
945.717	617.5	3.62				1316.12	2075.5	12.16				1293.11	385	0.99			1494.87	243.2	0.63				1306.62	6882.6	27.38			945.396	282.9	1.13
993.863	615.7	3.61				1317.13	2965.4	17.37				1294.25	377.3	0.97			1449.84	241.8	0.62				1307.63	5104.4	20.3			985.119	281.7	1.12
1068.2	614.7	3.6				1317.71	1960.8	11.49				1295.34	392	1.01			1346.94	241.6	0.62				1308.71	3089.5	12.29			1046.45	279.6	1.11
1426.53	613.8	3.6				1318.51	2122	12.43				1296.22	271.5	0.7			1337.33	241.1	0.62				1309.63	2171.3	8.64			1012.71	278.5	1.11
843.411	613.6	3.6				1319.33	2960.7	17.35				1297.01	305.7	0.79			1313.75	239.6	0.62				1310.59	1381.5	5.5			1030.08	276.8	1.1
879.431	611.9	3.59				1320.02	1599.1	9.37				1298.02	350.9	0.91			1353.25	239.2	0.62				1311.45	1418.7	5.64			551.583	275.7	1.1
947.435	611.1	3.58				1320.79	2009.7	11.78				1299.08	427.9	1.1			1354.16	238.8	0.62				1312.47	1049.4	4.17			839.907	274.3	1.09
812.251	608.6	3.57				1321.53	2763.5	16.19				1300.13	437.4	1.13			1397.37	238.1	0.61				1313.48	1398.9	5.56			933.319	273.7	1.09
551.457	608.4	3.56				1322.56	2546.3	14.92				1301.03	311.7	0.8			1369.82	237.3	0.61				1314.25	805.7	3.21			951.702	273.6	1.09
1033.94	607.8	3.56				1323.5	2902.3	17.01				1302	294.1	0.76			1330.4	235.1	0.61				1314.94	0	0			952.432	273.5	1.09
1416.76	607.5	3.56				1324.48	2246.2	13.16				1302.91	409.5	1.06			1446.94	235	0.61				1315.45	4137.4	16.46			1036.58	273.1	1.09
919.784	606.7	3.55				1325.41	2608	15.28				1303.77	264.4	0.68			1162.79	234.8	0.61				1316.61	2719	10.82			999.267	271.7	1.08
797.718	606.4	3.55				1326.31	1880.4	11.02				1304.61	259	0.67			1492.05	232.9	0.6				1317.52	6052.7	24.08			1394.17	270.6	1.08
844.242	605	3.55				1327.3	2568.4	15.05				1305.21	330	0.85			1358.46	230	0.59				1318.6	3956.6	15.74			954.827	270.2	1.07
810.002	603.6	3.54				1328.25	1756.7	10.29				1306.01	310.6	0.8			1322.09	229.8	0.59				1319.62	4127	16.42			1398.56	269.7	1.07
867.638	601.8	3.53				1329.32	2906.7	17.03				1307	376.9	0.97			1446.09	229.8	0.59				1320.67	2471.9	9.83			1000.15	268.5	1.07
949.044	597.3	3.5				1330.18	1619.9	9.49				1308.03	315	0.81			1365.9	227.8	0.59				1321.65	2133	8.48			890.408	268	1.07
1439.09	596.6	3.5				1331.15	2923.9	17.13				1309.11	382	0.99			1356.61	226.7	0.58				1322.74	1559.9	6.21			1032.1	266.9	1.06
863.078	596.3	3.49				1331.83	2098.1	12.29				1309.72	0	0			1447.85	226.1	0.58				1323.64	1283	5.1			1124.22	265.8	1.06
657.833	594.7	3.48				1332.83	2880.6	16.88				1310.23	481.1	1.24			1336.4	223.5	0.58				1324.6	958	3.81			1437.38	264.8	1.05
573.985	594.3	3.48				1333.64	3010.2	17.64				1311.03	432.3	1.12			1323.9	221.7	0.57				1325.39	919.3	3.66			958.323	264.6	1.05
962.706	592.1	3.47				1334.59	2294.5	13.44				1311.85	296.9	0.77			1348.65	220.5	0.57				1326.16	566.8	2.25			1438.37	264.5	1.05
817.356	591.5	3.47				1335.5	3774.3	22.11				1312.77	272.5	0.7			1321.29	219.2	0.57				1326.84	0	0			1064.32	264.4	1.05
871.596	591.3	3.46				1336.55	2478.9	14.52				1313.75	239.6	0.62			1327.82	218.9	0.56				1327.38	1847.3	7.35			927.988	263.8	1.05
569.696	590.8	3.46				1337.51	3811.5	22.33				1314.76	360.3	0.93			1479.95	215.2	0.56				1328.03	0	0			1066.29	262.9	1.05
844.824	590.5	3.46				1338.5	2662	15.6				1315.84	345.1	0.89			1357.55	215.2	0.56				1328.55	1048.9	4.17			991.771	261.9	1.04
861.552	589.4	3.45				1339.46	2991.7	17.53				1316.83	263.6	0.68			1328.69	214.8	0.55				1329.5	2127.8	8.46			889.007	260.5	1.04
811.541	588.7	3.45				1340.44	1925.9	11.28				1317.53	298.1	0.77			1371.45	212.5	0.55				1330.51	1275.7	5.07			1433.03	260.2	1.03
789.601	588.2	3.45				1341.35	2003.6	11.74				1318.32	256.3	0.66			1341.23	211.8	0.55				1331.51	2725.8	10.84			1410.61	259.7	1.03
1418.42	586.9	3.44				1342.28	1422.5	8.33				1318.96	264.6	0.68			1349.47	211.3	0.55				1332.63	1881.8	7.49			1002.55	259.6	1.03
887.539	584	3.42				1343.26	1767.9	10.36				1319.58	277.3	0.72			1461.94	210.4	0.54				1333.59	1898.3	7.55			889.718	258.4	1.03
1435.09	581	3.4				1344.18	1411.6	8.27				1320.4	199	0.51			1363.31	207.8	0.54				1334.11	0	0			1422.89	258.1	1.03
1414.44	577.9	3.39				1345.35	2898.9	16.99				1321.29	219.2	0.57			1457.48	207.2	0.53				1334.62	1346.1	5.35			992.644	254.2	1.01
949.878	572	3.35				1346.3	1762.7	10.33				1322.09	229.8	0.59			1379.07	207.1	0.53				1335.58	1392.2	5.54			1080.2	253.3	1.01
709.722	571.4	3.35				1347.34	3504.6	20.53				1322.93	286.1	0.74			1435.31	206.9	0.53				1336.5	1065.7	4.24			954.034	252.9	1.01
900.293	571	3.35				1348.27	2149.2	12.59				1323.9	221.7	0.57			1386.34	206.5	0.53				1337.52	1630.3	6.49			1081.91	251.6	1
641.503	570.5	3.34				1349.22	3019.9	17.69				1324.76	308.7	0.8			1395.02	205.9	0.53				1338.55	1087	4.32			916.933	251.1	1
813.868	569.6	3.34				1350	1746.5	10.23				1325.81	315.3	0.81			1338.13	204.5	0.53				1339.56	1499.3	5.96			1421.93	249.5	0.99
889.532	566.6	3.32				1350.89	2075.9	12.16				1326.36	0	0			1418.32	204.4	0.53				1340.62	1119.8	4.45			1052.2	248	0.99
1432.51	566.3	3.32				1351.69	1871.9	10.97				1326.9	249.1	0.64			1375.77	204.1	0.53				1341.58	1020.5	4.06			1096.33	247.7	0.99
961.817	565.3	3.31				1352.57	1515.9	8.88				1327.82	218.9	0.56			1493.98	203.8	0.53				1342.54	513.9	2.04			1001.79	246.8	0.98
505.737	563.5	3.3				1353.46	1943.9	11.39				1328.69	214.8	0.55			1431.63	203.5	0.53				1343.47	2197	8.74			1063.47	246.5	0.98
575.74	563.4	3.3				1354.37	1305.2	7.65				1329.55	284.3	0.73			1441.16	202.4	0.52				1344.02	0	0			739.748	246.5	0.98
583.498	561.2	3.29				1355.24	1452.9	8.51				1330.4	235.1	0.61			1453.8	200.8	0.52				1344.57	1533.3	6.1			943.783	246.5	0.98
905.666	561.2	3.29				1356.05	1226.5	7.19				1331.29	300.1	0.77			1365.18	199.3	0.51				1345.58	2183.7	8.69			1416.47	243.4	0.97
1422.72	560.9	3.29				1356.94	1366	8				1332.28	282	0.73			1413.92	199.2	0.51				1346.63	1278.6	5.09			1412.7	243	0.97
901.88	558.9	3.27				1357.75	1285.6	7.53				1333.22	286.1	0.74			1320.4	199	0.51				1347.5	2058.9	8.19			928.652	238.2	0.95
1413.61	555.3	3.25				1358.68	1164.4	6.82				1334.06	171.1	0.44			1360.36	198.8	0.51				1348.57	1500.2	5.97			1430.39	236.5	0.94
769.519	552.1	3.24				1359.51	1601.4	9.38				1334.68	176.3	0.45			1403.64	197	0.51				1349.59	1244.1	4.95			1421.24	234.4	0.93
593.618	551.1	3.23				1360.38	1086	6.36				1335.59	298.1	0.77			1448.89	196.5	0.51				1350.09	0	0			1420.59	233.7	0.93
880.104	549.8	3.22				1361.28	1725.3	10.11				1336.4	223.5	0.58			1439.38	196.2	0.51				1350.64	714.1	2.84			1418.86	231.8	0.92
517.808	548	3.21				1361.99	1254	7.35				1337.33	241.1	0.62			820.712	194.4	0.5				1351.52	901.3	3.59			1396.03	231.5	0.92
525.828	543.1	3.18				1363.08	2314.5	13.56				1338.13	204.5	0.53			1460.21	191.8	0.49				1352.48	650.3	2.59			955.544	230.1	0.92
967.702	542	3.18				1364.03	1729.4	10.13				1338.73	186.1	0.48			1412.95	190.6	0.49				1353.39	887.5	3.53			1418.03	228.8	0.91
567.85	539.4	3.16				1365.19	2318.7	13.59				1339.46	189.1	0.49			1385.54	189.8	0.49				1354.01	483.6	1.92			1428.48	228.8	0.91
1420.04	535.6	3.14				1366.11	1462.8	8.57				1340.38	173	0.45			1452.85	189.7	0.49				1354.79	624.5	2.48			1425.54	227.7	0.91
558.075	532.5	3.12				1367.07	1685.7	9.88				1341.23	211.8	0.55			1339.46	189.1	0.49				1355.59	649.3	2.58			1436.48	227.1	0.9
964.202	531.9	3.12				1367.8	1311.9	7.69				1342.32	351.6	0.91			1451.95	188.6	0.49				1356.42	402.3	1.6			1423.79	226.7	0.9
848.244	531.8	3.12				1368.59	1102.7	6.46				1343.28	260.7	0.67			1378.12	188.1	0.49				1357.37	887.3	3.53			1431.32	223.7	0.89
932.227	531.5	3.11				1369.41	1488.2	8.72				1344.29	293.5	0.76			1380.83	187.7	0.48				1358.41	591.1	2.35			929.27	220.5	0.88
914.393	531.2	3.11				1370.15	878	5.14				1345.24	296.6	0.77			1430.72	186.4	0.48				1359.46	1010.6	4.02			1061.94	220.3	0.88
529.624	530.5	3.11				1370.89	1063.9	6.23				1346.06	287.3	0.74			1338.73	186.1	0.48				1360.32	516	2.05			1062.72	218.5	0.87
929.642	529.5	3.1				1371.6	1062.7	6.23				1346.94	241.6	0.62			1404.57	184.7	0.48				1360.95	1	0			1446.1	217.5	0.87
890.388	529.3	3.1				1372.56	994.4	5.83				1347.75	263.8	0.68			1372.15	181.7	0.47				1361.45	1519	6.04			985.976	216.9	0.86
503.691	529	3.1				1373.39	1046.8	6.13				1348.65	220.5	0.57			1408.72	180.7	0.47				1362.05	0.3	0			1445.17	216.4	0.86
847.544	525.6	3.08				1374.16	786.6	4.61				1349.47	211.3	0.55			1364.32	180.2	0.46				1362.66	900.2	3.58			1446.92	216.3	0.86
948.287	522	3.06				1375.22	1725	10.11				1350.05	138.6	0.36			1407.88	178.3	0.46				1363.66	751.6	2.99			1479.61	207.4	0.83
1430.67	516	3.02				1376	1070.7	6.27				1351.03	333.3	0.86			1402.67	177.9	0.46				1364.57	451.8	1.8			1463.67	206	0.82
913.611	515.9	3.02				1376.58	0.8	0				1352.19	346.8	0.89			1334.68	176.3	0.45				1365.5	639.7	2.54			1447.7	205.3	0.82
892.057	515.5	3.02				1377.13	2141.8	12.55				1353.25	239.2	0.62			1425.36	176.3	0.45				1366.62	615.1	2.45			1467.59	205.1	0.82
1439.98	510.9	2.99				1377.86	1356.8	7.95				1354.16	238.8	0.62			1419.3	176.2	0.45				1367.57	647.1	2.57			1432.08	202.5	0.81
501.655	510.9	2.99				1378.7	1502.5	8.8				1354.99	152.5	0.39			1395.79	176.1	0.45				1368.6	494.4	1.97			1424.69	195.8	0.78
565.321	508.9	2.98				1379.5	1488.9	8.72				1355.74	139.1	0.36			1438.34	176	0.45				1369.5	623.9	2.48			1426.47	194.6	0.77
963.403	508.9	2.98				1380.23	922.8	5.41				1356.61	226.7	0.58			1376.64	175.6	0.45				1370.46	529.2	2.11			1451.74	190.5	0.76
885.877	507.7	2.97				1380.96	913.7	5.35				1357.55	215.2	0.56			1415.71	175.2	0.45				1371.5	665.5	2.65			1468.6	187.6	0.75
917.896	505.7	2.96				1381.63	1116.3	6.54				1358.46	230	0.59			1478.12	173.2	0.45				1372.56	510.4	2.03			1443.54	182.2	0.72
1438.16	502.3	2.94				1382.46	866.6	5.08				1358.97	0.4	0			1340.38	173	0.45				1373.52	1196.3	4.76			1459.41	178.8	0.71
553.88	502.3	2.94				1383.35	1129.8	6.62				1359.5	314.4	0.81			1406.38	171.5	0.44				1374.59	923.6	3.67			1449.26	178.4	0.71
527.753	502.3	2.94				1384.14	630.8	3.7				1360.36	198.8	0.51			1334.06	171.1	0.44				1375.62	885	3.52			1466.65	176.7	0.7
535.445	499.7	2.93				1384.89	892.4	5.23				1361.32	310.5	0.8			1427.7	170.9	0.44				1376.72	611.8	2.43			1456.29	176.2	0.7
588.317	499.6	2.93				1385.63	863.8	5.06				1362.29	265	0.68			1442.61	170.3	0.44				1377.73	486.3	1.93			1448.46	174.3	0.69
855.63	499.5	2.93				1386.49	841.3	4.93				1363.31	207.8	0.54			1436.11	170	0.44				1378.61	333.9	1.33			1480.64	170.6	0.68
1443.28	492.2	2.88				1387.44	970.4	5.69				1364.32	180.2	0.46			1389.55	170	0.44				1379.48	416.2	1.66			1450	169.5	0.67
1416	488.3	2.86				1388.29	755.8	4.43				1365.18	199.3	0.51			1467.57	170	0.44				1380.37	358.8	1.43			1465.74	168.5	0.67
511.993	483.3	2.83				1389.25	1126.8	6.6				1365.9	227.8	0.59			1381.74	169.4	0.44				1381.42	455.9	1.81			1461.7	167.3	0.67
561.519	482.6	2.83				1390.13	877.6	5.14				1366.85	291.2	0.75			1391.79	169.1	0.44				1382.39	326.5	1.3			1457.07	167.1	0.66
1467.17	481.6	2.82				1391.18	1274.1	7.47				1367.77	243.3	0.63			1398.39	168.7	0.44				1383.46	662.2	2.63			1454.37	166.2	0.66
739.488	481.4	2.82				1392.04	919.4	5.39				1368.83	418.1	1.08			1390.4	167.1	0.43				1384.48	445.9	1.77			1198.7	166.2	0.66
559.77	481.1	2.82				1393	1095.3	6.42				1369.82	237.3	0.61			1432.52	165	0.43				1385.49	984.8	3.92			1441.8	166.1	0.66
1447.51	480.1	2.81				1393.84	991.5	5.81				1370.67	136.9	0.35			1382.65	160.1	0.41				1386.05	0.9	0			1469.59	165.5	0.66
1463.58	479.8	2.81				1394.76	901.1	5.28				1371.45	212.5	0.55			1463.98	159.5	0.41				1386.7	738.6	2.94			1464.77	163.9	0.65
834.047	478.5	2.8				1395.61	1011.5	5.93				1372.15	181.7	0.47			1384.64	159	0.41				1387.62	567.9	2.26			1481.71	163	0.65
1456.78	475.2	2.78				1396.61	854.6	5.01				1372.99	154.6	0.4			1400	158.2	0.41				1388.53	482.9	1.92			1489.56	163	0.65
818.112	474.6	2.78				1397.54	1012	5.93				1373.8	140.6	0.36			1486.89	155	0.4				1389.48	524.4	2.09			1453.49	162.9	0.65
1460.57	474	2.78				1398.48	742.1	4.35				1374.83	365.1	0.94			1423.65	155	0.4				1390.45	351.3	1.4			1455.41	162.6	0.65
511.167	473.8	2.78				1399.45	1066.2	6.25				1375.77	204.1	0.53			1421.27	154.9	0.4				1391.36	438.2	1.74			1450.83	162.1	0.64
545.58	465.5	2.73				1400.42	752.2	4.41				1376.64	175.6	0.45			1372.99	154.6	0.4				1392.26	330.2	1.31			1478.6	161.4	0.64
1453.48	461.8	2.71				1401.39	867.7	5.08				1377.43	278.4	0.72			1475.75	153.6	0.4				1393.2	356.7	1.42			1452.67	161.2	0.64
1461.59	459.4	2.69				1402.33	713.3	4.18				1378.12	188.1	0.49			1422.01	153.6	0.4				1394.17	270.6	1.08			1473.59	158.4	0.63
1459.51	457.8	2.68				1403.22	890.8	5.22				1379.07	207.1	0.53			1440.44	153.5	0.4				1395.25	350.1	1.39			1462.58	157.4	0.63
587.674	451.4	2.64				1404.13	730.9	4.28				1379.91	140.1	0.36			1405.48	153.5	0.4				1396.03	231.5	0.92			1444.25	149.2	0.59
1450.76	446.7	2.62				1405.19	1013.7	5.94				1380.83	187.7	0.48			1462.91	153.3	0.4				1396.54	0	0			1442.64	145.8	0.58
1451.66	446.5	2.62				1405.92	621.5	3.64				1381.74	169.4	0.44			1354.99	152.5	0.39				1397.04	396.8	1.58			1482.7	145.7	0.58
995.883	443	2.6				1406.76	760.8	4.46				1382.65	160.1	0.41			1481.64	152.4	0.39				1397.74	328.9	1.31			1460.92	144.3	0.57
1452.6	441.1	2.58				1407.67	984.2	5.77				1383.63	252	0.65			1471.27	151	0.39				1398.56	269.7	1.07			1441.06	141	0.56
1449.08	436.9	2.56				1408.74	885.2	5.19				1384.64	159	0.41			1472.09	150.8	0.39				1399.43	503.6	2			1490.64	140.6	0.56
1449.83	428.3	2.51				1409.77	900.6	5.28				1385.54	189.8	0.49			1443.45	148.6	0.38				1400.41	348	1.38			1475.3	139.2	0.55
1440.9	427.8	2.51				1410.9	897.9	5.26				1386.34	206.5	0.53			1480.85	147.4	0.38				1401.1	331.9	1.32			1487.36	138.2	0.55
1455.19	426.3	2.5				1411.9	654.8	3.84				1386.97	0.1	0			1458.19	146.6	0.38				1401.75	362.6	1.44			1460.16	134.9	0.54
1445.48	424	2.48				1412.85	640.9	3.76				1387.52	447.9	1.16			1464.93	145.6	0.38				1402.69	346.2	1.38			1458.58	134.9	0.54
1448.29	423.1	2.48				1413.61	555.3	3.25				1388.77	253.3	0.65			1399.34	144.6	0.37				1403.61	335.4	1.33			1440.28	133.8	0.53
555.629	422.8	2.48				1414.44	577.9	3.39				1389.55	170	0.44			1422.9	144.5	0.37				1404.14	0	0			1494.21	130.4	0.52
1485.53	422.2	2.47				1415.29	710	4.16				1390.4	167.1	0.43			1429.76	144.4	0.37				1404.64	293.7	1.17			1488.35	129.8	0.52
1435.73	418.1	2.45				1416	488.3	2.86				1391.18	131.9	0.34			1491.25	142.9	0.37				1405.6	362.9	1.44			1457.83	129.6	0.52
1457.69	416.7	2.44				1416.76	607.5	3.56				1391.79	169.1	0.44			1495.77	142.4	0.37				1406.54	316.8	1.26			1485.66	129.3	0.51
1479.88	415	2.43				1417.59	665.6	3.9				1392.78	291.1	0.75			1426.24	142.3	0.37				1407.53	400.4	1.59			1477.64	126.7	0.5
1469.16	413.5	2.42				1418.42	586.9	3.44				1393.4	11.7	0.03			1436.84	141.3	0.36				1408.52	320.2	1.27			1491.47	126.6	0.5
1462.7	412.7	2.42				1419.27	683.7	4.01				1393.94	298.1	0.77			1373.8	140.6	0.36				1409.58	337.5	1.34			1492.33	126.5	0.5
1477.93	410.3	2.4				1420.04	535.6	3.14				1394.46	0	0			1379.91	140.1	0.36				1410.61	259.7	1.03			1493.28	125.7	0.5
1116.66	409.7	2.4				1420.96	769.3	4.51				1395.02	205.9	0.53			1355.74	139.1	0.36				1411.65	342.1	1.36			1476.83	125.1	0.5
1468.14	408.8	2.4				1421.83	703.4	4.12				1395.79	176.1	0.45			1459.18	138.9	0.36				1412.19	0	0			1472.72	121.7	0.48
1478.91	402.6	2.36				1422.72	560.9	3.29				1396.52	116.7	0.3			1424.49	138.8	0.36				1412.7	243	0.97			1471.24	121.1	0.48
1441.63	386.9	2.27				1423.65	778.8	4.56				1397.37	238.1	0.61			1350.05	138.6	0.36				1413.69	375.5	1.49			1497.65	118.4	0.47
1458.63	386.5	2.26				1424.63	617.9	3.62				1398.39	168.7	0.44			1370.67	136.9	0.35				1414.78	356.5	1.42			1496.78	115.8	0.46
1446.16	377.4	2.21				1425.56	634.1	3.72				1399.34	144.6	0.37			1483.28	136.3	0.35				1415.66	357.6	1.42			1471.93	113.1	0.45
513.621	375.6	2.2				1426.53	613.8	3.6				1400	158.2	0.41			1444.24	136.2	0.35				1416.47	243.4	0.97			1495.86	110.6	0.44
1464.55	372.9	2.19				1427.53	688.3	4.03				1400.83	133.6	0.34			1470.2	135.5	0.35				1417.32	287.9	1.15			1476.07	110.3	0.44
1444.76	371.2	2.17				1428.61	628.7	3.68				1401.69	307.7	0.79			1456.4	134.2	0.35				1418.03	228.8	0.91			1484.84	109.6	0.44
1477.04	370	2.17				1429.65	655.8	3.84				1402.67	177.9	0.46			1400.83	133.6	0.34				1418.86	231.8	0.92			1483.42	109	0.43
1481.68	369.4	2.16				1430.17	0	0				1403.64	197	0.51			1465.81	132.9	0.34				1419.7	291.3	1.16			1474.45	108.9	0.43
1465.38	367.9	2.16				1430.67	516	3.02				1404.57	184.7	0.48			1417.32	132.8	0.34				1420.59	233.7	0.93			1470.44	108.7	0.43
1436.38	366.9	2.15				1431.58	638.9	3.74				1405.48	153.5	0.4			1437.6	132.6	0.34				1421.24	234.4	0.93			1498.61	105.8	0.42
1466.15	365.6	2.14				1432.51	566.3	3.32				1406.38	171.5	0.44			1428.54	131.9	0.34				1421.93	249.5	0.99			1484.09	103.2	0.41
1489.52	363.4	2.13				1433.48	649.8	3.81				1407.01	360.7	0.93			1391.18	131.9	0.34				1422.89	258.1	1.03			1495.06	100.2	0.4
1480.79	360.9	2.11				1434.18	632.5	3.71				1407.88	178.3	0.46			1485.05	131.8	0.34				1423.79	226.7	0.9			1486.49	96.9	0.39
1443.97	360.5	2.11				1435.09	581	3.4				1408.72	180.7	0.47			1455.52	131.5	0.34				1424.69	195.8	0.78			1499.46	95.3	0.38
1471.88	358.2	2.1				1435.73	418.1	2.45				1409.72	262.4	0.68			1429.18	128.9	0.33				1425.54	227.7	0.91			773.516	54.6	0.22
1455.96	356.3	2.09				1436.38	366.9	2.15				1410.73	315.6	0.81			678.41	128.7	0.33				1426.47	194.6	0.77			727.718	35.6	0.14
1454.33	354.2	2.08				1437.29	677.2	3.97				1411.47	1	0			1485.91	128.4	0.33				1427.48	285.2	1.13			760.777	28.8	0.11
1472.83	353.5	2.07				1438.16	502.3	2.94				1411.97	266.1	0.69			1454.71	128.1	0.33				1428.48	228.8	0.91			687.708	24.4	0.1
1470.1	351.3	2.06				1439.09	596.6	3.5				1412.95	190.6	0.49			1414.91	126.7	0.33				1429.48	285.6	1.14			649.724	22.8	0.09
1483.45	348.9	2.04				1439.98	510.9	2.99				1413.92	199.2	0.51			1461.12	125	0.32				1430.39	236.5	0.94			918.489	21.2	0.08
1487.63	345.5	2.02				1440.9	427.8	2.51				1414.91	126.7	0.33			1473.88	124.2	0.32				1431.32	223.7	0.89			594.389	15	0.06
1446.81	341.8	2				1441.63	386.9	2.27				1415.71	175.2	0.45			1469.31	123.7	0.32				1432.08	202.5	0.81			1266.06	9.2	0.04
1473.76	341.5	2				1442.42	339.5	1.99				1416.55	122.5	0.32			1416.55	122.5	0.32				1433.03	260.2	1.03			595.689	6.8	0.03
1491.34	340.8	2				1443.28	492.2	2.88				1417.32	132.8	0.34			1441.99	122.2	0.32				1433.93	319.8	1.27			1274.23	6.3	0.02
1442.42	339.5	1.99				1443.97	360.5	2.11				1418.32	204.4	0.53			1488.71	121.9	0.31				1434.73	287.7	1.14			1214.06	5.7	0.02
1475.46	336	1.97				1444.76	371.2	2.17				1419.3	176.2	0.45			1474.74	117.8	0.3				1435.56	333.5	1.33			1250.4	5.3	0.02
1486.61	323.6	1.9				1445.48	424	2.48				1420.31	252.9	0.65			1468.37	116.9	0.3				1436.48	227.1	0.9			631.568	5	0.02
1471.02	322.7	1.89				1446.16	377.4	2.21				1421.27	154.9	0.4			1396.52	116.7	0.3				1437.38	264.8	1.05			905.557	4.7	0.02
1476.24	322.3	1.89				1446.81	341.8	2				1422.01	153.6	0.4			1473.01	115.8	0.3				1438.37	264.5	1.05			563.694	4	0.02
1496.98	319.4	1.87				1447.51	480.1	2.81				1422.9	144.5	0.37			1487.86	113.8	0.29				1439.48	296	1.18			1291.96	3.8	0.02
1488.6	311.4	1.82				1448.29	423.1	2.48				1423.65	155	0.4			1490.25	112.3	0.29				1440.28	133.8	0.53			519.701	3	0.01
1498.86	310.4	1.82				1449.08	436.9	2.56				1424.49	138.8	0.36			1466.62	111.2	0.29				1441.06	141	0.56			523.584	1.8	0.01
1474.65	302.3	1.77				1449.83	428.3	2.51				1425.36	176.3	0.45			1496.56	107.1	0.28				1441.8	166.1	0.66			678.126	1.7	0.01
1484.42	299.9	1.76				1450.76	446.7	2.62				1426.24	142.3	0.37			1484.21	106.4	0.27				1442.64	145.8	0.58			648.418	1.6	0.01
1482.54	297.3	1.74				1451.66	446.5	2.62				1427.12	100	0.26			1498.28	105.6	0.27				1443.54	182.2	0.72			1160.08	1.4	0.01
1490.42	296.1	1.74				1452.6	441.1	2.58				1427.7	170.9	0.44			1489.46	103.6	0.27				1444.25	149.2	0.59			565.689	1.3	0.01
1495.99	267.8	1.57				1453.48	461.8	2.71				1428.54	131.9	0.34			1497.38	100.2	0.26				1445.17	216.4	0.86			907.611	1.2	0
1497.92	266.4	1.56				1454.33	354.2	2.08				1429.18	128.9	0.33			1427.12	100	0.26				1446.1	217.5	0.87			741.641	1.2	0
1493.57	260.3	1.53				1455.19	426.3	2.5				1429.76	144.4	0.37			1482.43	100	0.26				1446.92	216.3	0.86			663.748	1	0
1492.07	255.9	1.5				1455.96	356.3	2.09				1430.72	186.4	0.48			1499.27	90.3	0.23				1447.7	205.3	0.82			873.652	1	0
1495.09	246.1	1.44				1456.78	475.2	2.78				1431.63	203.5	0.53			834.404	51.4	0.13				1448.46	174.3	0.69			1360.95	1	0
1492.8	245.8	1.44				1457.69	416.7	2.44				1432.52	165	0.43			783.235	45.6	0.12				1449.26	178.4	0.71			1386.05	0.9	0
1494.3	226.2	1.33				1458.63	386.5	2.26				1433.53	314	0.81			828.458	33.6	0.09				1450	169.5	0.67			539.634	0.9	0
1499.59	156	0.91				1459.51	457.8	2.68				1434.47	329.4	0.85			886.454	32.6	0.08				1450.83	162.1	0.64			1128.97	0.8	0
746.46	64.9	0.38				1460.57	474	2.78				1435.31	206.9	0.53			548.577	18.8	0.05				1451.74	190.5	0.76			1136.61	0.8	0
760.566	44.9	0.26				1461.09	0	0				1436.11	170	0.44			780.122	14.8	0.04				1452.67	161.2	0.64			1236.94	0.7	0
701.547	16	0.09				1461.59	459.4	2.69				1436.84	141.3	0.36			790.142	13.9	0.04				1453.49	162.9	0.65			1127.9	0.7	0
732.161	14.9	0.09				1462.7	412.7	2.42				1437.6	132.6	0.34			1499.81	13.9	0.04				1454.37	166.2	0.66			728.83	0.7	0
662.237	6	0.04				1463.58	479.8	2.81				1438.34	176	0.45			1393.4	11.7	0.03				1455.41	162.6	0.65			757.711	0.6	0
1304.57	5.5	0.03				1464.55	372.9	2.19				1439.38	196.2	0.51			720.25	10.3	0.03				1456.29	176.2	0.7			545.575	0.6	0
602.183	2.7	0.02				1465.38	367.9	2.16				1440.44	153.5	0.4			739.791	7.3	0.02				1457.07	167.1	0.66			1044.88	0.6	0
1238.28	2.5	0.01				1466.15	365.6	2.14				1441.16	202.4	0.52			646.06	5.4	0.01				1457.83	129.6	0.52			977.739	0.5	0
786.261	2.1	0.01				1467.17	481.6	2.82				1441.99	122.2	0.32			1181.73	4.3	0.01				1458.58	134.9	0.54			1306.06	0.5	0
1056.25	1.5	0.01				1468.14	408.8	2.4				1442.61	170.3	0.44			588.186	3.2	0.01				1459.41	178.8	0.71			1164.09	0.5	0
792.057	1.4	0.01				1469.16	413.5	2.42				1443.45	148.6	0.38			715.662	3.2	0.01				1460.16	134.9	0.54			965.787	0.4	0
1135.78	1.3	0.01				1470.1	351.3	2.06				1444.24	136.2	0.35			614.004	2.9	0.01				1460.92	144.3	0.57			751.47	0.4	0
704.116	1.2	0.01				1471.02	322.7	1.89				1445.18	279.7	0.72			685.936	2.8	0.01				1461.7	167.3	0.67			527.512	0.4	0
1098.52	1	0.01				1471.88	358.2	2.1				1446.09	229.8	0.59			921.725	2.3	0.01				1462.58	157.4	0.63			716.857	0.3	0
1160.52	0.8	0				1472.83	353.5	2.07				1446.94	235	0.61			745.907	2.3	0.01				1463.67	206	0.82			1093.6	0.3	0
1376.58	0.8	0				1473.76	341.5	2				1447.85	226.1	0.58			1476.36	1.6	0				1464.2	0	0			1362.05	0.3	0
1147.85	0.7	0				1474.65	302.3	1.77				1448.89	196.5	0.51			1180.46	1.5	0				1464.77	163.9	0.65			1243.96	0.2	0
1014.22	0.6	0				1475.46	336	1.97				1449.84	241.8	0.62			807.738	1.3	0				1465.74	168.5	0.67			1140.01	0.2	0
584.01	0.6	0				1476.24	322.3	1.89				1450.89	246.5	0.64			975.929	1.2	0				1466.65	176.7	0.7			651.758	0.2	0
1117.83	0.5	0				1477.04	370	2.17				1451.95	188.6	0.49			533.953	1.1	0				1467.59	205.1	0.82			1258.03	0.2	0
924.16	0.5	0				1477.93	410.3	2.4				1452.85	189.7	0.49			1456.91	1.1	0				1468.6	187.6	0.75			701.67	0.2	0
1062.26	0.5	0				1478.91	402.6	2.36				1453.8	200.8	0.52			540.276	1	0				1469.59	165.5	0.66			1069.84	0.2	0
1200.81	0.5	0				1479.88	415	2.43				1454.71	128.1	0.33			1411.47	1	0				1470.44	108.7	0.43			1082.58	0.2	0
1038.6	0.4	0				1480.79	360.9	2.11				1455.52	131.5	0.34			676.042	0.9	0				1471.24	121.1	0.48			817.661	0.1	0
500.087	0.4	0				1481.68	369.4	2.16				1456.4	134.2	0.35			1124.16	0.9	0				1471.93	113.1	0.45			1047.81	0.1	0
799.232	0.3	0				1482.54	297.3	1.74				1456.91	1.1	0			1114.79	0.8	0				1472.72	121.7	0.48			575.431	0.1	0
624.108	0.2	0				1483.45	348.9	2.04				1457.48	207.2	0.53			927.938	0.7	0				1473.59	158.4	0.63			1126.78	0.1	0
1082.76	0.2	0				1484.42	299.9	1.76				1458.19	146.6	0.38			749.834	0.7	0				1474.45	108.9	0.43			537.609	0.1	0
543.294	0.2	0				1485.53	422.2	2.47				1459.18	138.9	0.36			681.73	0.7	0				1475.3	139.2	0.55			1045.95	0.1	0
680.262	0.2	0				1486.61	323.6	1.9				1460.21	191.8	0.49			701.669	0.7	0				1476.07	110.3	0.44			762.901	0.1	0
548.301	0.2	0				1487.63	345.5	2.02				1461.12	125	0.32			532.001	0.7	0				1476.83	125.1	0.5			784.826	0	0
972.016	0.1	0				1488.6	311.4	1.82				1461.94	210.4	0.54			1099.08	0.7	0				1477.64	126.7	0.5			1314.94	0	0
1260.09	0.1	0				1489.52	363.4	2.13				1462.91	153.3	0.4			859.853	0.7	0				1478.6	161.4	0.64			1326.84	0	0
1081.56	0.1	0				1490.42	296.1	1.74				1463.98	159.5	0.41			591.8	0.6	0				1479.61	207.4	0.83			1328.03	0	0
578.248	0.1	0				1491.34	340.8	2				1464.93	145.6	0.38			763.9	0.6	0				1480.64	170.6	0.68			829.48	0	0
1043.96	0.1	0				1492.07	255.9	1.5				1465.81	132.9	0.34			1062.87	0.6	0				1481.71	163	0.65			1280.2	0	0
1015.36	0.1	0				1492.8	245.8	1.44				1466.62	111.2	0.29			635.971	0.5	0				1482.7	145.7	0.58			1110.83	0	0
579.492	0.1	0				1493.57	260.3	1.53				1467.57	170	0.44			629.942	0.5	0				1483.42	109	0.43			1412.19	0	0
539.368	0	0				1494.3	226.2	1.33				1468.37	116.9	0.3			1218.13	0.5	0				1484.09	103.2	0.41			1179.12	0	0
604.307	0	0				1495.09	246.1	1.44				1469.31	123.7	0.32			1358.97	0.4	0				1484.84	109.6	0.44			937.777	0	0
1248.17	0	0				1495.99	267.8	1.57				1470.2	135.5	0.35			683.769	0.4	0				1485.66	129.3	0.51			597.731	0	0
966.553	0	0				1496.98	319.4	1.87				1471.27	151	0.39			516.242	0.4	0				1486.49	96.9	0.39			1404.14	0	0
1111.86	0	0				1497.92	266.4	1.56				1472.09	150.8	0.39			1272.52	0.4	0				1487.36	138.2	0.55			1242.85	0	0
1430.17	0	0				1498.86	310.4	1.82				1473.01	115.8	0.3			1063.99	0.3	0				1488.35	129.8	0.52			1350.09	0	0
1461.09	0	0				1499.59	156	0.91				1473.88	124.2	0.32			717.823	0.3	0				1489.56	163	0.65			912.78	0	0
												1474.74	117.8	0.3			538.231	0.3	0				1490.64	140.6	0.56			1170.91	0	0
												1475.75	153.6	0.4			1160.24	0.3	0				1491.47	126.6	0.5			1334.11	0	0
												1476.36	1.6	0			844.404	0.3	0				1492.33	126.5	0.5			1204.05	0	0
												1476.98	326.2	0.84			1190.35	0.3	0				1493.28	125.7	0.5			1464.2	0	0
												1477.56	0.2	0			791.886	0.2	0				1494.21	130.4	0.52			1396.54	0	0
												1478.12	173.2	0.45			1477.56	0.2	0				1495.06	100.2	0.4			1344.02	0	0
												1479.09	249.7	0.64			1087.25	0.2	0				1495.86	110.6	0.44			1249.1	0	0
												1479.95	215.2	0.56			523.806	0.2	0				1496.78	115.8	0.46			1185.99	0	0
												1480.85	147.4	0.38			599.943	0.2	0				1497.65	118.4	0.47			1075.88	0	0
												1481.64	152.4	0.39			1144.18	0.2	0				1498.61	105.8	0.42			981.92	0	0
												1482.43	100	0.26			655.916	0.2	0				1499.46	95.3	0.38			828.434	0	0
												1483.28	136.3	0.35			1386.97	0.1	0
												1484.21	106.4	0.27			502.267	0.1	0
												1485.05	131.8	0.34			549.894	0.1	0
												1485.91	128.4	0.33			793.931	0.1	0
												1486.89	155	0.4			965.845	0.1	0
												1487.86	113.8	0.29			698.24	0.1	0
												1488.71	121.9	0.31			890.545	0	0
												1489.46	103.6	0.27			684.821	0	0
												1490.25	112.3	0.29			1394.46	0	0
												1491.25	142.9	0.37			687.122	0	0
												1492.05	232.9	0.6			939.815	0	0
												1493.04	294.3	0.76			837.626	0	0
												1493.98	203.8	0.53			1126.26	0	0
												1494.87	243.2	0.63			1251.3	0	0
												1495.77	142.4	0.37			1309.72	0	0
												1496.56	107.1	0.28			1217.06	0	0
												1497.38	100.2	0.26			1326.36	0	0
												1498.28	105.6	0.27			1268.37	0	0
												1499.27	90.3	0.23			781.879	0	0
												1499.81	13.9	0.04			836.483	0	0
